# Supplementary material for: Synthesis, crystal structure and Hirshfeld surface analysis of bis­(1H-benzimidazole-κN3)bis(benzimidazole-2-carboxyl­ato-κ2N3,O)cobalt(II)
Source: Acta Crystallogr E Crystallogr Commun. 2026 Jan 1;82(Pt 1):91–5. doi: 10.1107/S2056989025011211 (PMC12810285; doi:10.1107/S2056989025011211)
Supplement: Supplementary file 1 [file e-82-00091-sup1.cif]

##############################################################################
#                                                                            #
# This CIF contains the data in a paper accepted for publication in          #
# Acta Crystallographica Section E. It conforms to the requirements of       #
# Notes for Authors for Acta Crystallographica Section E, and has been       #
# peer reviewed under the auspices of the IUCr Commission on Journals.       #
#                                                                            #
# Full details of the Crystallographic Information File format               #
# are given in the paper "The Crystallographic Information File (CIF):       #
# a New Standard Archive File for Crystallography" by S. R. Hall, F. H.      #
# Allen and I. D. Brown [Acta Cryst. (1991), A47, 655-685].                  #
#                                                                            #
# The current version of the core CIF dictionary is obtainable from          #
# ftp://ftp.iucr.org/pub/cif_core.dic.                                       #
#                                                                            #
# Software is freely available for graphical display of the structure(s)     #
# in this CIF. For information consult the CIF software page                 #
# http://www.iucr.org/resources/cif/software.                                #
#                                                                            #
# This file may be used for bona fide research purposes within the           #
# scientific community so long as proper attribution is given to the journal # 
# article from which it was obtained.                                        #
#                                                                            #
##############################################################################
data_I
_audit_creation_method
;
Olex2 1.5-beta
(compiled 2025.07.13 svn.rb7424aed for OlexSys, GUI svn.r7314)
;
_journal_date_recd_electronic     2025-12-03
_journal_date_accepted     2025-12-12
_journal_name_full     'Acta Crystallographica, Section E'
_journal_year     2026
_journal_volume     82
_journal_issue      1
_journal_page_first     0
_journal_page_last     0
_journal_paper_category     GM
_journal_paper_doi     10.1107/S2056989025011211
_journal_coeditor_code     JP2023
_publ_contact_author_name     'Sardor Murodov'
_publ_contact_author_address
;
National University of Uzbekistan named after Mirzo Ulugbek, University Street,
4, Tashkent 100174,
Uzbekistan
Uzbekistan-Japan Innovation Centre of Youth, University Street 2B, Tashkent
100095,
Uzbekistan
;
_publ_contact_author_email     'sardor.08122003@gmail.com'
_publ_contact_author_fax     ?
_publ_contact_author_phone     ?
_publ_section_title
;\
Synthesis, crystal structure and Hirshfeld surface analysis of
bis(1<i>H</i>-benzimidazole-\k<i>N</i>^3^)bis(benzimidazole-2-carboxylato-\
\k^2^<i>N</i>^3^,<i>O</i>)cobalt(II)
;
loop_
    _publ_author_name
    _publ_author_footnote
    _publ_author_address
    'Khujayeva, Farangiz' .
;
National University of Uzbekistan named after Mirzo Ulugbek, University Street,
4, Tashkent 100174,
Uzbekistan
Uzbekistan-Japan Innovation Centre of Youth, University Street 2B, Tashkent
100095,
Uzbekistan
Tashkent Pharmaceutical Institute, A. Aybek Street, 45, Tashkent 100015, 
Uzbekistan
;
    'Murodov, Sardor' .
;
National University of Uzbekistan named after Mirzo Ulugbek, University Street,
4, Tashkent 100174,
Uzbekistan
Uzbekistan-Japan Innovation Centre of Youth, University Street 2B, Tashkent
100095,
Uzbekistan
;
    'Muratkulova, Rukhshona' .
;
National University of Uzbekistan named after Mirzo Ulugbek, University Street,
4, Tashkent 100174,
Uzbekistan
;
    'Rixsiboyeva, Soliha' .
;
National University of Uzbekistan named after Mirzo Ulugbek, University Street,
4, Tashkent 100174,
Uzbekistan
;
    'Turgunov, Kambarali' .
;
Institute of the Chemistry of Plant Substances,
Uzbekistan Academy of Sciences,
Mirzo Ulugbek Str. 77, Tashkent 100170,
Uzbekistan
;
    'Tashkhodjaev, Bakhodir' .
;
Institute of the Chemistry of Plant Substances,
Uzbekistan Academy of Sciences,
Mirzo Ulugbek Str. 77, Tashkent 100170,
Uzbekistan
;
    'Daminova, Shakhlo' .
;
National University of Uzbekistan named after Mirzo Ulugbek, University Street,
4, Tashkent 100174,
Uzbekistan
Uzbekistan-Japan Innovation Centre of Youth, University Street 2B, Tashkent
100095,
Uzbekistan
;
_publ_section_synopsis
;
The cobalt(II) complex, [C~30~H~22~CoN~8~O~4~], crystallizes in the monoclinic
space group <i>P2</i>~1~<i>/c</i>, with the Co^+2^ ion adopting an octahedral
coordination environment. The crystal structure features N---H...O hydrogen
bonds and C---H...\p contacts forming a chain along [011]. Hirshfeld surface
analysis indicates that H...C/C...H and H...H contacts dominate the
intermolecular interactions.
;
_chemical_name_systematic
;\
Bis(1<i>H</i>-benzimidazole-\k<i>N</i>^3^)bis(benzimidazole-2-\
carboxylato-\k^2^<i>N</i>^3^,<i>O</i>)cobalt(II)
;
_chemical_formula_moiety     'C30 H22 Co N8 O4'
_chemical_formula_sum     'C30 H22 Co N8 O4'
_chemical_formula_iupac     '[Co (C8 H5 N2 O2)2 (C7 H6 N2)2]'
_chemical_formula_weight     617.494
_space_group_crystal_system     monoclinic
_space_group_name_H-M_alt     'P 1 21/c 1'
_space_group_name_Hall     '-P 2ybc'
loop_
    _space_group_symop_id
    _space_group_symop_operation_xyz
    1 x,y,z
    2 -x,y+1/2,-z+1/2
    3 -x,-y,-z
    4 x,-y-1/2,z-1/2
_cell_length_a     10.449(4)
_cell_length_b     13.111(5)
_cell_length_c     11.508(5)
_cell_angle_alpha     90
_cell_angle_beta     113.427(17)
_cell_angle_gamma     90
_cell_volume     1446.6(11)
_cell_formula_units_Z     2
_cell_measurement_reflns_used     9790
_cell_measurement_theta_min     2.15
_cell_measurement_theta_max     22.50
_cell_measurement_temperature     273.15
_exptl_crystal_description     plate
_exptl_crystal_colour     'clear light pink'
_exptl_crystal_size_max     0.42
_exptl_crystal_size_mid     0.28
_exptl_crystal_size_min     0.08
_exptl_crystal_density_diffrn     1.418
_exptl_crystal_F_000     634
_exptl_absorpt_coefficient_mu     0.644
_exptl_absorpt_correction_type     multi-scan
_exptl_absorpt_process_details
;
(SADABS; Krause <i>et al.</i>,  2015)
;
_exptl_absorpt_correction_T_min     0.672
_exptl_absorpt_correction_T_max     0.754
_diffrn_ambient_temperature     273.15
_diffrn_radiation_type     'Mo K\a'
_diffrn_radiation_wavelength     0.71073
_diffrn_measurement_device_type     'Bruker APEXII CCD'
_diffrn_measurement_method     '\w scans'
loop_
    _diffrn_refln_index_h
    _diffrn_refln_index_k
    _diffrn_refln_index_l
    1 0 0
    2 0 0
    3 0 0
    4 0 0
    5 0 0
    6 0 0
    7 0 0
    8 0 0
    9 0 0
    10 0 0
    11 0 0
    12 0 0
    0 1 0
    1 1 0
    2 1 0
    3 1 0
    4 1 0
    5 1 0
    6 1 0
    7 1 0
    8 1 0
    9 1 0
    10 1 0
    11 1 0
    12 1 0
    0 2 0
    1 2 0
    2 2 0
    3 2 0
    4 2 0
    5 2 0
    6 2 0
    7 2 0
    8 2 0
    9 2 0
    10 2 0
    11 2 0
    12 2 0
    0 3 0
    1 3 0
    2 3 0
    3 3 0
    4 3 0
    5 3 0
    6 3 0
    7 3 0
    8 3 0
    9 3 0
    10 3 0
    11 3 0
    12 3 0
    0 4 0
    1 4 0
    2 4 0
    3 4 0
    4 4 0
    5 4 0
    6 4 0
    7 4 0
    8 4 0
    9 4 0
    10 4 0
    11 4 0
    12 4 0
    0 5 0
    1 5 0
    2 5 0
    3 5 0
    4 5 0
    5 5 0
    6 5 0
    7 5 0
    8 5 0
    9 5 0
    10 5 0
    11 5 0
    0 6 0
    1 6 0
    2 6 0
    3 6 0
    4 6 0
    5 6 0
    6 6 0
    7 6 0
    8 6 0
    9 6 0
    10 6 0
    11 6 0
    0 7 0
    1 7 0
    2 7 0
    3 7 0
    4 7 0
    5 7 0
    6 7 0
    7 7 0
    8 7 0
    9 7 0
    10 7 0
    11 7 0
    0 8 0
    1 8 0
    2 8 0
    3 8 0
    4 8 0
    5 8 0
    6 8 0
    7 8 0
    8 8 0
    9 8 0
    10 8 0
    0 9 0
    1 9 0
    2 9 0
    3 9 0
    4 9 0
    5 9 0
    6 9 0
    7 9 0
    8 9 0
    9 9 0
    10 9 0
    0 10 0
    1 10 0
    2 10 0
    3 10 0
    4 10 0
    5 10 0
    6 10 0
    7 10 0
    8 10 0
    9 10 0
    10 10 0
    0 11 0
    1 11 0
    2 11 0
    3 11 0
    4 11 0
    5 11 0
    6 11 0
    7 11 0
    8 11 0
    9 11 0
    0 12 0
    1 12 0
    2 12 0
    3 12 0
    4 12 0
    5 12 0
    6 12 0
    7 12 0
    8 12 0
    0 13 0
    1 13 0
    2 13 0
    3 13 0
    4 13 0
    5 13 0
    6 13 0
    7 13 0
    8 13 0
    0 14 0
    1 14 0
    2 14 0
    3 14 0
    4 14 0
    5 14 0
    6 14 0
    7 14 0
    0 15 0
    1 15 0
    2 15 0
    3 15 0
    4 15 0
    5 15 0
    0 16 0
    1 16 0
    2 16 0
    3 16 0
    4 16 0
    0 17 0
    -12 0 1
    -11 0 1
    -10 0 1
    -9 0 1
    -8 0 1
    -7 0 1
    -6 0 1
    -5 0 1
    -4 0 1
    -3 0 1
    -2 0 1
    -1 0 1
    0 0 1
    1 0 1
    2 0 1
    3 0 1
    4 0 1
    5 0 1
    6 0 1
    7 0 1
    8 0 1
    9 0 1
    10 0 1
    11 0 1
    12 0 1
    -12 1 1
    -11 1 1
    -10 1 1
    -9 1 1
    -8 1 1
    -7 1 1
    -6 1 1
    -5 1 1
    -4 1 1
    -3 1 1
    -2 1 1
    -1 1 1
    0 1 1
    1 1 1
    2 1 1
    3 1 1
    4 1 1
    5 1 1
    6 1 1
    7 1 1
    8 1 1
    9 1 1
    10 1 1
    11 1 1
    12 1 1
    -12 2 1
    -11 2 1
    -10 2 1
    -9 2 1
    -8 2 1
    -7 2 1
    -6 2 1
    -5 2 1
    -4 2 1
    -3 2 1
    -2 2 1
    -1 2 1
    0 2 1
    1 2 1
    2 2 1
    3 2 1
    4 2 1
    5 2 1
    6 2 1
    7 2 1
    8 2 1
    9 2 1
    10 2 1
    11 2 1
    -12 3 1
    -11 3 1
    -10 3 1
    -9 3 1
    -8 3 1
    -7 3 1
    -6 3 1
    -5 3 1
    -4 3 1
    -3 3 1
    -2 3 1
    -1 3 1
    0 3 1
    1 3 1
    2 3 1
    3 3 1
    4 3 1
    5 3 1
    6 3 1
    7 3 1
    8 3 1
    9 3 1
    10 3 1
    11 3 1
    -12 4 1
    -11 4 1
    -10 4 1
    -9 4 1
    -8 4 1
    -7 4 1
    -6 4 1
    -5 4 1
    -4 4 1
    -3 4 1
    -2 4 1
    -1 4 1
    0 4 1
    1 4 1
    2 4 1
    3 4 1
    4 4 1
    5 4 1
    6 4 1
    7 4 1
    8 4 1
    9 4 1
    10 4 1
    11 4 1
    -12 5 1
    -11 5 1
    -10 5 1
    -9 5 1
    -8 5 1
    -7 5 1
    -6 5 1
    -5 5 1
    -4 5 1
    -3 5 1
    -2 5 1
    -1 5 1
    0 5 1
    1 5 1
    2 5 1
    3 5 1
    4 5 1
    5 5 1
    6 5 1
    7 5 1
    8 5 1
    9 5 1
    10 5 1
    11 5 1
    -11 6 1
    -10 6 1
    -9 6 1
    -8 6 1
    -7 6 1
    -6 6 1
    -5 6 1
    -4 6 1
    -3 6 1
    -2 6 1
    -1 6 1
    0 6 1
    1 6 1
    2 6 1
    3 6 1
    4 6 1
    5 6 1
    6 6 1
    7 6 1
    8 6 1
    9 6 1
    10 6 1
    11 6 1
    -11 7 1
    -10 7 1
    -9 7 1
    -8 7 1
    -7 7 1
    -6 7 1
    -5 7 1
    -4 7 1
    -3 7 1
    -2 7 1
    -1 7 1
    0 7 1
    1 7 1
    2 7 1
    3 7 1
    4 7 1
    5 7 1
    6 7 1
    7 7 1
    8 7 1
    9 7 1
    10 7 1
    -11 8 1
    -10 8 1
    -9 8 1
    -8 8 1
    -7 8 1
    -6 8 1
    -5 8 1
    -4 8 1
    -3 8 1
    -2 8 1
    -1 8 1
    0 8 1
    1 8 1
    2 8 1
    3 8 1
    4 8 1
    5 8 1
    6 8 1
    7 8 1
    8 8 1
    9 8 1
    10 8 1
    -10 9 1
    -9 9 1
    -8 9 1
    -7 9 1
    -6 9 1
    -5 9 1
    -4 9 1
    -3 9 1
    -2 9 1
    -1 9 1
    0 9 1
    1 9 1
    2 9 1
    3 9 1
    4 9 1
    5 9 1
    6 9 1
    7 9 1
    8 9 1
    9 9 1
    10 9 1
    -10 10 1
    -9 10 1
    -8 10 1
    -7 10 1
    -6 10 1
    -5 10 1
    -4 10 1
    -3 10 1
    -2 10 1
    -1 10 1
    0 10 1
    1 10 1
    2 10 1
    3 10 1
    4 10 1
    5 10 1
    6 10 1
    7 10 1
    8 10 1
    9 10 1
    -9 11 1
    -8 11 1
    -7 11 1
    -6 11 1
    -5 11 1
    -4 11 1
    -3 11 1
    -2 11 1
    -1 11 1
    0 11 1
    1 11 1
    2 11 1
    3 11 1
    4 11 1
    5 11 1
    6 11 1
    7 11 1
    8 11 1
    9 11 1
    -9 12 1
    -8 12 1
    -7 12 1
    -6 12 1
    -5 12 1
    -4 12 1
    -3 12 1
    -2 12 1
    -1 12 1
    0 12 1
    1 12 1
    2 12 1
    3 12 1
    4 12 1
    5 12 1
    6 12 1
    7 12 1
    8 12 1
    -8 13 1
    -7 13 1
    -6 13 1
    -5 13 1
    -4 13 1
    -3 13 1
    -2 13 1
    -1 13 1
    0 13 1
    1 13 1
    2 13 1
    3 13 1
    4 13 1
    5 13 1
    6 13 1
    7 13 1
    -7 14 1
    -6 14 1
    -5 14 1
    -4 14 1
    -3 14 1
    -2 14 1
    -1 14 1
    0 14 1
    1 14 1
    2 14 1
    3 14 1
    4 14 1
    5 14 1
    6 14 1
    -6 15 1
    -5 15 1
    -4 15 1
    -3 15 1
    -2 15 1
    -1 15 1
    0 15 1
    1 15 1
    2 15 1
    3 15 1
    4 15 1
    5 15 1
    -4 16 1
    -3 16 1
    -2 16 1
    -1 16 1
    0 16 1
    1 16 1
    2 16 1
    3 16 1
    -13 0 2
    -12 0 2
    -11 0 2
    -10 0 2
    -9 0 2
    -8 0 2
    -7 0 2
    -6 0 2
    -5 0 2
    -4 0 2
    -3 0 2
    -2 0 2
    -1 0 2
    0 0 2
    1 0 2
    2 0 2
    3 0 2
    4 0 2
    5 0 2
    6 0 2
    7 0 2
    8 0 2
    9 0 2
    10 0 2
    11 0 2
    -13 1 2
    -12 1 2
    -11 1 2
    -10 1 2
    -9 1 2
    -8 1 2
    -7 1 2
    -6 1 2
    -5 1 2
    -4 1 2
    -3 1 2
    -2 1 2
    -1 1 2
    0 1 2
    1 1 2
    2 1 2
    3 1 2
    4 1 2
    5 1 2
    6 1 2
    7 1 2
    8 1 2
    9 1 2
    10 1 2
    11 1 2
    -12 2 2
    -11 2 2
    -10 2 2
    -9 2 2
    -8 2 2
    -7 2 2
    -6 2 2
    -5 2 2
    -4 2 2
    -3 2 2
    -2 2 2
    -1 2 2
    0 2 2
    1 2 2
    2 2 2
    3 2 2
    4 2 2
    5 2 2
    6 2 2
    7 2 2
    8 2 2
    9 2 2
    10 2 2
    11 2 2
    -12 3 2
    -11 3 2
    -10 3 2
    -9 3 2
    -8 3 2
    -7 3 2
    -6 3 2
    -5 3 2
    -4 3 2
    -3 3 2
    -2 3 2
    -1 3 2
    0 3 2
    1 3 2
    2 3 2
    3 3 2
    4 3 2
    5 3 2
    6 3 2
    7 3 2
    8 3 2
    9 3 2
    10 3 2
    11 3 2
    -12 4 2
    -11 4 2
    -10 4 2
    -9 4 2
    -8 4 2
    -7 4 2
    -6 4 2
    -5 4 2
    -4 4 2
    -3 4 2
    -2 4 2
    -1 4 2
    0 4 2
    1 4 2
    2 4 2
    3 4 2
    4 4 2
    5 4 2
    6 4 2
    7 4 2
    8 4 2
    9 4 2
    10 4 2
    11 4 2
    -12 5 2
    -11 5 2
    -10 5 2
    -9 5 2
    -8 5 2
    -7 5 2
    -6 5 2
    -5 5 2
    -4 5 2
    -3 5 2
    -2 5 2
    -1 5 2
    0 5 2
    1 5 2
    2 5 2
    3 5 2
    4 5 2
    5 5 2
    6 5 2
    7 5 2
    8 5 2
    9 5 2
    10 5 2
    11 5 2
    -12 6 2
    -11 6 2
    -10 6 2
    -9 6 2
    -8 6 2
    -7 6 2
    -6 6 2
    -5 6 2
    -4 6 2
    -3 6 2
    -2 6 2
    -1 6 2
    0 6 2
    1 6 2
    2 6 2
    3 6 2
    4 6 2
    5 6 2
    6 6 2
    7 6 2
    8 6 2
    9 6 2
    10 6 2
    -11 7 2
    -10 7 2
    -9 7 2
    -8 7 2
    -7 7 2
    -6 7 2
    -5 7 2
    -4 7 2
    -3 7 2
    -2 7 2
    -1 7 2
    0 7 2
    1 7 2
    2 7 2
    3 7 2
    4 7 2
    5 7 2
    6 7 2
    7 7 2
    8 7 2
    9 7 2
    10 7 2
    -11 8 2
    -10 8 2
    -9 8 2
    -8 8 2
    -7 8 2
    -6 8 2
    -5 8 2
    -4 8 2
    -3 8 2
    -2 8 2
    -1 8 2
    0 8 2
    1 8 2
    2 8 2
    3 8 2
    4 8 2
    5 8 2
    6 8 2
    7 8 2
    8 8 2
    9 8 2
    10 8 2
    -11 9 2
    -10 9 2
    -9 9 2
    -8 9 2
    -7 9 2
    -6 9 2
    -5 9 2
    -4 9 2
    -3 9 2
    -2 9 2
    -1 9 2
    0 9 2
    1 9 2
    2 9 2
    3 9 2
    4 9 2
    5 9 2
    6 9 2
    7 9 2
    8 9 2
    9 9 2
    -10 10 2
    -9 10 2
    -8 10 2
    -7 10 2
    -6 10 2
    -5 10 2
    -4 10 2
    -3 10 2
    -2 10 2
    -1 10 2
    0 10 2
    1 10 2
    2 10 2
    3 10 2
    4 10 2
    5 10 2
    6 10 2
    7 10 2
    8 10 2
    9 10 2
    -10 11 2
    -9 11 2
    -8 11 2
    -7 11 2
    -6 11 2
    -5 11 2
    -4 11 2
    -3 11 2
    -2 11 2
    -1 11 2
    0 11 2
    1 11 2
    2 11 2
    3 11 2
    4 11 2
    5 11 2
    6 11 2
    7 11 2
    8 11 2
    -9 12 2
    -8 12 2
    -7 12 2
    -6 12 2
    -5 12 2
    -4 12 2
    -3 12 2
    -2 12 2
    -1 12 2
    0 12 2
    1 12 2
    2 12 2
    3 12 2
    4 12 2
    5 12 2
    6 12 2
    7 12 2
    -8 13 2
    -7 13 2
    -6 13 2
    -5 13 2
    -4 13 2
    -3 13 2
    -2 13 2
    -1 13 2
    0 13 2
    1 13 2
    2 13 2
    3 13 2
    4 13 2
    5 13 2
    6 13 2
    7 13 2
    -7 14 2
    -6 14 2
    -5 14 2
    -4 14 2
    -3 14 2
    -2 14 2
    -1 14 2
    0 14 2
    1 14 2
    2 14 2
    3 14 2
    4 14 2
    5 14 2
    6 14 2
    -6 15 2
    -5 15 2
    -4 15 2
    -3 15 2
    -2 15 2
    -1 15 2
    0 15 2
    1 15 2
    2 15 2
    3 15 2
    4 15 2
    -4 16 2
    -3 16 2
    -2 16 2
    -1 16 2
    0 16 2
    1 16 2
    2 16 2
    3 16 2
    -13 0 3
    -12 0 3
    -11 0 3
    -10 0 3
    -9 0 3
    -8 0 3
    -7 0 3
    -6 0 3
    -5 0 3
    -4 0 3
    -3 0 3
    -2 0 3
    -1 0 3
    0 0 3
    1 0 3
    2 0 3
    3 0 3
    4 0 3
    5 0 3
    6 0 3
    7 0 3
    8 0 3
    9 0 3
    10 0 3
    11 0 3
    -13 1 3
    -12 1 3
    -11 1 3
    -10 1 3
    -9 1 3
    -8 1 3
    -7 1 3
    -6 1 3
    -5 1 3
    -4 1 3
    -3 1 3
    -2 1 3
    -1 1 3
    0 1 3
    1 1 3
    2 1 3
    3 1 3
    4 1 3
    5 1 3
    6 1 3
    7 1 3
    8 1 3
    9 1 3
    10 1 3
    11 1 3
    -13 2 3
    -12 2 3
    -11 2 3
    -10 2 3
    -9 2 3
    -8 2 3
    -7 2 3
    -6 2 3
    -5 2 3
    -4 2 3
    -3 2 3
    -2 2 3
    -1 2 3
    0 2 3
    1 2 3
    2 2 3
    3 2 3
    4 2 3
    5 2 3
    6 2 3
    7 2 3
    8 2 3
    9 2 3
    10 2 3
    11 2 3
    -13 3 3
    -12 3 3
    -11 3 3
    -10 3 3
    -9 3 3
    -8 3 3
    -7 3 3
    -6 3 3
    -5 3 3
    -4 3 3
    -3 3 3
    -2 3 3
    -1 3 3
    0 3 3
    1 3 3
    2 3 3
    3 3 3
    4 3 3
    5 3 3
    6 3 3
    7 3 3
    8 3 3
    9 3 3
    10 3 3
    -12 4 3
    -11 4 3
    -10 4 3
    -9 4 3
    -8 4 3
    -7 4 3
    -6 4 3
    -5 4 3
    -4 4 3
    -3 4 3
    -2 4 3
    -1 4 3
    0 4 3
    1 4 3
    2 4 3
    3 4 3
    4 4 3
    5 4 3
    6 4 3
    7 4 3
    8 4 3
    9 4 3
    10 4 3
    -12 5 3
    -11 5 3
    -10 5 3
    -9 5 3
    -8 5 3
    -7 5 3
    -6 5 3
    -5 5 3
    -4 5 3
    -3 5 3
    -2 5 3
    -1 5 3
    0 5 3
    1 5 3
    2 5 3
    3 5 3
    4 5 3
    5 5 3
    6 5 3
    7 5 3
    8 5 3
    9 5 3
    10 5 3
    -12 6 3
    -11 6 3
    -10 6 3
    -9 6 3
    -8 6 3
    -7 6 3
    -6 6 3
    -5 6 3
    -4 6 3
    -3 6 3
    -2 6 3
    -1 6 3
    0 6 3
    1 6 3
    2 6 3
    3 6 3
    4 6 3
    5 6 3
    6 6 3
    7 6 3
    8 6 3
    9 6 3
    10 6 3
    -12 7 3
    -11 7 3
    -10 7 3
    -9 7 3
    -8 7 3
    -7 7 3
    -6 7 3
    -5 7 3
    -4 7 3
    -3 7 3
    -2 7 3
    -1 7 3
    0 7 3
    1 7 3
    2 7 3
    3 7 3
    4 7 3
    5 7 3
    6 7 3
    7 7 3
    8 7 3
    9 7 3
    10 7 3
    -11 8 3
    -10 8 3
    -9 8 3
    -8 8 3
    -7 8 3
    -6 8 3
    -5 8 3
    -4 8 3
    -3 8 3
    -2 8 3
    -1 8 3
    0 8 3
    1 8 3
    2 8 3
    3 8 3
    4 8 3
    5 8 3
    6 8 3
    7 8 3
    8 8 3
    9 8 3
    -11 9 3
    -10 9 3
    -9 9 3
    -8 9 3
    -7 9 3
    -6 9 3
    -5 9 3
    -4 9 3
    -3 9 3
    -2 9 3
    -1 9 3
    0 9 3
    1 9 3
    2 9 3
    3 9 3
    4 9 3
    5 9 3
    6 9 3
    7 9 3
    8 9 3
    9 9 3
    -10 10 3
    -9 10 3
    -8 10 3
    -7 10 3
    -6 10 3
    -5 10 3
    -4 10 3
    -3 10 3
    -2 10 3
    -1 10 3
    0 10 3
    1 10 3
    2 10 3
    3 10 3
    4 10 3
    5 10 3
    6 10 3
    7 10 3
    8 10 3
    -10 11 3
    -9 11 3
    -8 11 3
    -7 11 3
    -6 11 3
    -5 11 3
    -4 11 3
    -3 11 3
    -2 11 3
    -1 11 3
    0 11 3
    1 11 3
    2 11 3
    3 11 3
    4 11 3
    5 11 3
    6 11 3
    7 11 3
    8 11 3
    -9 12 3
    -8 12 3
    -7 12 3
    -6 12 3
    -5 12 3
    -4 12 3
    -3 12 3
    -2 12 3
    -1 12 3
    0 12 3
    1 12 3
    2 12 3
    3 12 3
    4 12 3
    5 12 3
    6 12 3
    7 12 3
    -8 13 3
    -7 13 3
    -6 13 3
    -5 13 3
    -4 13 3
    -3 13 3
    -2 13 3
    -1 13 3
    0 13 3
    1 13 3
    2 13 3
    3 13 3
    4 13 3
    5 13 3
    6 13 3
    -7 14 3
    -6 14 3
    -5 14 3
    -4 14 3
    -3 14 3
    -2 14 3
    -1 14 3
    0 14 3
    1 14 3
    2 14 3
    3 14 3
    4 14 3
    5 14 3
    -6 15 3
    -5 15 3
    -4 15 3
    -3 15 3
    -2 15 3
    -1 15 3
    0 15 3
    1 15 3
    2 15 3
    3 15 3
    4 15 3
    -4 16 3
    -3 16 3
    -2 16 3
    -1 16 3
    0 16 3
    1 16 3
    2 16 3
    -13 0 4
    -12 0 4
    -11 0 4
    -10 0 4
    -9 0 4
    -8 0 4
    -7 0 4
    -6 0 4
    -5 0 4
    -4 0 4
    -3 0 4
    -2 0 4
    -1 0 4
    0 0 4
    1 0 4
    2 0 4
    3 0 4
    4 0 4
    5 0 4
    6 0 4
    7 0 4
    8 0 4
    9 0 4
    10 0 4
    -13 1 4
    -12 1 4
    -11 1 4
    -10 1 4
    -9 1 4
    -8 1 4
    -7 1 4
    -6 1 4
    -5 1 4
    -4 1 4
    -3 1 4
    -2 1 4
    -1 1 4
    0 1 4
    1 1 4
    2 1 4
    3 1 4
    4 1 4
    5 1 4
    6 1 4
    7 1 4
    8 1 4
    9 1 4
    10 1 4
    -13 2 4
    -12 2 4
    -11 2 4
    -10 2 4
    -9 2 4
    -8 2 4
    -7 2 4
    -6 2 4
    -5 2 4
    -4 2 4
    -3 2 4
    -2 2 4
    -1 2 4
    0 2 4
    1 2 4
    2 2 4
    3 2 4
    4 2 4
    5 2 4
    6 2 4
    7 2 4
    8 2 4
    9 2 4
    10 2 4
    -13 3 4
    -12 3 4
    -11 3 4
    -10 3 4
    -9 3 4
    -8 3 4
    -7 3 4
    -6 3 4
    -5 3 4
    -4 3 4
    -3 3 4
    -2 3 4
    -1 3 4
    0 3 4
    1 3 4
    2 3 4
    3 3 4
    4 3 4
    5 3 4
    6 3 4
    7 3 4
    8 3 4
    9 3 4
    10 3 4
    -13 4 4
    -12 4 4
    -11 4 4
    -10 4 4
    -9 4 4
    -8 4 4
    -7 4 4
    -6 4 4
    -5 4 4
    -4 4 4
    -3 4 4
    -2 4 4
    -1 4 4
    0 4 4
    1 4 4
    2 4 4
    3 4 4
    4 4 4
    5 4 4
    6 4 4
    7 4 4
    8 4 4
    9 4 4
    10 4 4
    -12 5 4
    -11 5 4
    -10 5 4
    -9 5 4
    -8 5 4
    -7 5 4
    -6 5 4
    -5 5 4
    -4 5 4
    -3 5 4
    -2 5 4
    -1 5 4
    0 5 4
    1 5 4
    2 5 4
    3 5 4
    4 5 4
    5 5 4
    6 5 4
    7 5 4
    8 5 4
    9 5 4
    10 5 4
    -12 6 4
    -11 6 4
    -10 6 4
    -9 6 4
    -8 6 4
    -7 6 4
    -6 6 4
    -5 6 4
    -4 6 4
    -3 6 4
    -2 6 4
    -1 6 4
    0 6 4
    1 6 4
    2 6 4
    3 6 4
    4 6 4
    5 6 4
    6 6 4
    7 6 4
    8 6 4
    9 6 4
    -12 7 4
    -11 7 4
    -10 7 4
    -9 7 4
    -8 7 4
    -7 7 4
    -6 7 4
    -5 7 4
    -4 7 4
    -3 7 4
    -2 7 4
    -1 7 4
    0 7 4
    1 7 4
    2 7 4
    3 7 4
    4 7 4
    5 7 4
    6 7 4
    7 7 4
    8 7 4
    9 7 4
    -11 8 4
    -10 8 4
    -9 8 4
    -8 8 4
    -7 8 4
    -6 8 4
    -5 8 4
    -4 8 4
    -3 8 4
    -2 8 4
    -1 8 4
    0 8 4
    1 8 4
    2 8 4
    3 8 4
    4 8 4
    5 8 4
    6 8 4
    7 8 4
    8 8 4
    9 8 4
    -11 9 4
    -10 9 4
    -9 9 4
    -8 9 4
    -7 9 4
    -6 9 4
    -5 9 4
    -4 9 4
    -3 9 4
    -2 9 4
    -1 9 4
    0 9 4
    1 9 4
    2 9 4
    3 9 4
    4 9 4
    5 9 4
    6 9 4
    7 9 4
    8 9 4
    -10 10 4
    -9 10 4
    -8 10 4
    -7 10 4
    -6 10 4
    -5 10 4
    -4 10 4
    -3 10 4
    -2 10 4
    -1 10 4
    0 10 4
    1 10 4
    2 10 4
    3 10 4
    4 10 4
    5 10 4
    6 10 4
    7 10 4
    8 10 4
    -10 11 4
    -9 11 4
    -8 11 4
    -7 11 4
    -6 11 4
    -5 11 4
    -4 11 4
    -3 11 4
    -2 11 4
    -1 11 4
    0 11 4
    1 11 4
    2 11 4
    3 11 4
    4 11 4
    5 11 4
    6 11 4
    7 11 4
    -9 12 4
    -8 12 4
    -7 12 4
    -6 12 4
    -5 12 4
    -4 12 4
    -3 12 4
    -2 12 4
    -1 12 4
    0 12 4
    1 12 4
    2 12 4
    3 12 4
    4 12 4
    5 12 4
    6 12 4
    -8 13 4
    -7 13 4
    -6 13 4
    -5 13 4
    -4 13 4
    -3 13 4
    -2 13 4
    -1 13 4
    0 13 4
    1 13 4
    2 13 4
    3 13 4
    4 13 4
    5 13 4
    -7 14 4
    -6 14 4
    -5 14 4
    -4 14 4
    -3 14 4
    -2 14 4
    -1 14 4
    0 14 4
    1 14 4
    2 14 4
    3 14 4
    4 14 4
    -6 15 4
    -5 15 4
    -4 15 4
    -3 15 4
    -2 15 4
    -1 15 4
    0 15 4
    1 15 4
    2 15 4
    3 15 4
    -4 16 4
    -3 16 4
    -2 16 4
    -1 16 4
    0 16 4
    1 16 4
    -13 0 5
    -12 0 5
    -11 0 5
    -10 0 5
    -9 0 5
    -8 0 5
    -7 0 5
    -6 0 5
    -5 0 5
    -4 0 5
    -3 0 5
    -2 0 5
    -1 0 5
    0 0 5
    1 0 5
    2 0 5
    3 0 5
    4 0 5
    5 0 5
    6 0 5
    7 0 5
    8 0 5
    9 0 5
    -13 1 5
    -12 1 5
    -11 1 5
    -10 1 5
    -9 1 5
    -8 1 5
    -7 1 5
    -6 1 5
    -5 1 5
    -4 1 5
    -3 1 5
    -2 1 5
    -1 1 5
    0 1 5
    1 1 5
    2 1 5
    3 1 5
    4 1 5
    5 1 5
    6 1 5
    7 1 5
    8 1 5
    9 1 5
    -13 2 5
    -12 2 5
    -11 2 5
    -10 2 5
    -9 2 5
    -8 2 5
    -7 2 5
    -6 2 5
    -5 2 5
    -4 2 5
    -3 2 5
    -2 2 5
    -1 2 5
    0 2 5
    1 2 5
    2 2 5
    3 2 5
    4 2 5
    5 2 5
    6 2 5
    7 2 5
    8 2 5
    9 2 5
    -13 3 5
    -12 3 5
    -11 3 5
    -10 3 5
    -9 3 5
    -8 3 5
    -7 3 5
    -6 3 5
    -5 3 5
    -4 3 5
    -3 3 5
    -2 3 5
    -1 3 5
    0 3 5
    1 3 5
    2 3 5
    3 3 5
    4 3 5
    5 3 5
    6 3 5
    7 3 5
    8 3 5
    9 3 5
    -13 4 5
    -12 4 5
    -11 4 5
    -10 4 5
    -9 4 5
    -8 4 5
    -7 4 5
    -6 4 5
    -5 4 5
    -4 4 5
    -3 4 5
    -2 4 5
    -1 4 5
    0 4 5
    1 4 5
    2 4 5
    3 4 5
    4 4 5
    5 4 5
    6 4 5
    7 4 5
    8 4 5
    9 4 5
    -12 5 5
    -11 5 5
    -10 5 5
    -9 5 5
    -8 5 5
    -7 5 5
    -6 5 5
    -5 5 5
    -4 5 5
    -3 5 5
    -2 5 5
    -1 5 5
    0 5 5
    1 5 5
    2 5 5
    3 5 5
    4 5 5
    5 5 5
    6 5 5
    7 5 5
    8 5 5
    9 5 5
    -12 6 5
    -11 6 5
    -10 6 5
    -9 6 5
    -8 6 5
    -7 6 5
    -6 6 5
    -5 6 5
    -4 6 5
    -3 6 5
    -2 6 5
    -1 6 5
    0 6 5
    1 6 5
    2 6 5
    3 6 5
    4 6 5
    5 6 5
    6 6 5
    7 6 5
    8 6 5
    9 6 5
    -12 7 5
    -11 7 5
    -10 7 5
    -9 7 5
    -8 7 5
    -7 7 5
    -6 7 5
    -5 7 5
    -4 7 5
    -3 7 5
    -2 7 5
    -1 7 5
    0 7 5
    1 7 5
    2 7 5
    3 7 5
    4 7 5
    5 7 5
    6 7 5
    7 7 5
    8 7 5
    -11 8 5
    -10 8 5
    -9 8 5
    -8 8 5
    -7 8 5
    -6 8 5
    -5 8 5
    -4 8 5
    -3 8 5
    -2 8 5
    -1 8 5
    0 8 5
    1 8 5
    2 8 5
    3 8 5
    4 8 5
    5 8 5
    6 8 5
    7 8 5
    8 8 5
    -11 9 5
    -10 9 5
    -9 9 5
    -8 9 5
    -7 9 5
    -6 9 5
    -5 9 5
    -4 9 5
    -3 9 5
    -2 9 5
    -1 9 5
    0 9 5
    1 9 5
    2 9 5
    3 9 5
    4 9 5
    5 9 5
    6 9 5
    7 9 5
    -10 10 5
    -9 10 5
    -8 10 5
    -7 10 5
    -6 10 5
    -5 10 5
    -4 10 5
    -3 10 5
    -2 10 5
    -1 10 5
    0 10 5
    1 10 5
    2 10 5
    3 10 5
    4 10 5
    5 10 5
    6 10 5
    7 10 5
    -10 11 5
    -9 11 5
    -8 11 5
    -7 11 5
    -6 11 5
    -5 11 5
    -4 11 5
    -3 11 5
    -2 11 5
    -1 11 5
    0 11 5
    1 11 5
    2 11 5
    3 11 5
    4 11 5
    5 11 5
    6 11 5
    -9 12 5
    -8 12 5
    -7 12 5
    -6 12 5
    -5 12 5
    -4 12 5
    -3 12 5
    -2 12 5
    -1 12 5
    0 12 5
    1 12 5
    2 12 5
    3 12 5
    4 12 5
    5 12 5
    6 12 5
    -8 13 5
    -7 13 5
    -6 13 5
    -5 13 5
    -4 13 5
    -3 13 5
    -2 13 5
    -1 13 5
    0 13 5
    1 13 5
    2 13 5
    3 13 5
    4 13 5
    5 13 5
    -7 14 5
    -6 14 5
    -5 14 5
    -4 14 5
    -3 14 5
    -2 14 5
    -1 14 5
    0 14 5
    1 14 5
    2 14 5
    3 14 5
    -5 15 5
    -4 15 5
    -3 15 5
    -2 15 5
    -1 15 5
    0 15 5
    1 15 5
    2 15 5
    -2 16 5
    -1 16 5
    -13 0 6
    -12 0 6
    -11 0 6
    -10 0 6
    -9 0 6
    -8 0 6
    -7 0 6
    -6 0 6
    -5 0 6
    -4 0 6
    -3 0 6
    -2 0 6
    -1 0 6
    0 0 6
    1 0 6
    2 0 6
    3 0 6
    4 0 6
    5 0 6
    6 0 6
    7 0 6
    8 0 6
    9 0 6
    -13 1 6
    -12 1 6
    -11 1 6
    -10 1 6
    -9 1 6
    -8 1 6
    -7 1 6
    -6 1 6
    -5 1 6
    -4 1 6
    -3 1 6
    -2 1 6
    -1 1 6
    0 1 6
    1 1 6
    2 1 6
    3 1 6
    4 1 6
    5 1 6
    6 1 6
    7 1 6
    8 1 6
    9 1 6
    -13 2 6
    -12 2 6
    -11 2 6
    -10 2 6
    -9 2 6
    -8 2 6
    -7 2 6
    -6 2 6
    -5 2 6
    -4 2 6
    -3 2 6
    -2 2 6
    -1 2 6
    0 2 6
    1 2 6
    2 2 6
    3 2 6
    4 2 6
    5 2 6
    6 2 6
    7 2 6
    8 2 6
    9 2 6
    -13 3 6
    -12 3 6
    -11 3 6
    -10 3 6
    -9 3 6
    -8 3 6
    -7 3 6
    -6 3 6
    -5 3 6
    -4 3 6
    -3 3 6
    -2 3 6
    -1 3 6
    0 3 6
    1 3 6
    2 3 6
    3 3 6
    4 3 6
    5 3 6
    6 3 6
    7 3 6
    8 3 6
    9 3 6
    -13 4 6
    -12 4 6
    -11 4 6
    -10 4 6
    -9 4 6
    -8 4 6
    -7 4 6
    -6 4 6
    -5 4 6
    -4 4 6
    -3 4 6
    -2 4 6
    -1 4 6
    0 4 6
    1 4 6
    2 4 6
    3 4 6
    4 4 6
    5 4 6
    6 4 6
    7 4 6
    8 4 6
    -12 5 6
    -11 5 6
    -10 5 6
    -9 5 6
    -8 5 6
    -7 5 6
    -6 5 6
    -5 5 6
    -4 5 6
    -3 5 6
    -2 5 6
    -1 5 6
    0 5 6
    1 5 6
    2 5 6
    3 5 6
    4 5 6
    5 5 6
    6 5 6
    7 5 6
    8 5 6
    -12 6 6
    -11 6 6
    -10 6 6
    -9 6 6
    -8 6 6
    -7 6 6
    -6 6 6
    -5 6 6
    -4 6 6
    -3 6 6
    -2 6 6
    -1 6 6
    0 6 6
    1 6 6
    2 6 6
    3 6 6
    4 6 6
    5 6 6
    6 6 6
    7 6 6
    8 6 6
    -12 7 6
    -11 7 6
    -10 7 6
    -9 7 6
    -8 7 6
    -7 7 6
    -6 7 6
    -5 7 6
    -4 7 6
    -3 7 6
    -2 7 6
    -1 7 6
    0 7 6
    1 7 6
    2 7 6
    3 7 6
    4 7 6
    5 7 6
    6 7 6
    7 7 6
    8 7 6
    -11 8 6
    -10 8 6
    -9 8 6
    -8 8 6
    -7 8 6
    -6 8 6
    -5 8 6
    -4 8 6
    -3 8 6
    -2 8 6
    -1 8 6
    0 8 6
    1 8 6
    2 8 6
    3 8 6
    4 8 6
    5 8 6
    6 8 6
    7 8 6
    -11 9 6
    -10 9 6
    -9 9 6
    -8 9 6
    -7 9 6
    -6 9 6
    -5 9 6
    -4 9 6
    -3 9 6
    -2 9 6
    -1 9 6
    0 9 6
    1 9 6
    2 9 6
    3 9 6
    4 9 6
    5 9 6
    6 9 6
    7 9 6
    -10 10 6
    -9 10 6
    -8 10 6
    -7 10 6
    -6 10 6
    -5 10 6
    -4 10 6
    -3 10 6
    -2 10 6
    -1 10 6
    0 10 6
    1 10 6
    2 10 6
    3 10 6
    4 10 6
    5 10 6
    6 10 6
    -10 11 6
    -9 11 6
    -8 11 6
    -7 11 6
    -6 11 6
    -5 11 6
    -4 11 6
    -3 11 6
    -2 11 6
    -1 11 6
    0 11 6
    1 11 6
    2 11 6
    3 11 6
    4 11 6
    5 11 6
    -9 12 6
    -8 12 6
    -7 12 6
    -6 12 6
    -5 12 6
    -4 12 6
    -3 12 6
    -2 12 6
    -1 12 6
    0 12 6
    1 12 6
    2 12 6
    3 12 6
    4 12 6
    5 12 6
    -8 13 6
    -7 13 6
    -6 13 6
    -5 13 6
    -4 13 6
    -3 13 6
    -2 13 6
    -1 13 6
    0 13 6
    1 13 6
    2 13 6
    3 13 6
    4 13 6
    -7 14 6
    -6 14 6
    -5 14 6
    -4 14 6
    -3 14 6
    -2 14 6
    -1 14 6
    0 14 6
    1 14 6
    2 14 6
    -5 15 6
    -4 15 6
    -3 15 6
    -2 15 6
    -1 15 6
    0 15 6
    -13 0 7
    -12 0 7
    -11 0 7
    -10 0 7
    -9 0 7
    -8 0 7
    -7 0 7
    -6 0 7
    -5 0 7
    -4 0 7
    -3 0 7
    -2 0 7
    -1 0 7
    0 0 7
    1 0 7
    2 0 7
    3 0 7
    4 0 7
    5 0 7
    6 0 7
    7 0 7
    8 0 7
    -13 1 7
    -12 1 7
    -11 1 7
    -10 1 7
    -9 1 7
    -8 1 7
    -7 1 7
    -6 1 7
    -5 1 7
    -4 1 7
    -3 1 7
    -2 1 7
    -1 1 7
    0 1 7
    1 1 7
    2 1 7
    3 1 7
    4 1 7
    5 1 7
    6 1 7
    7 1 7
    8 1 7
    -13 2 7
    -12 2 7
    -11 2 7
    -10 2 7
    -9 2 7
    -8 2 7
    -7 2 7
    -6 2 7
    -5 2 7
    -4 2 7
    -3 2 7
    -2 2 7
    -1 2 7
    0 2 7
    1 2 7
    2 2 7
    3 2 7
    4 2 7
    5 2 7
    6 2 7
    7 2 7
    8 2 7
    -13 3 7
    -12 3 7
    -11 3 7
    -10 3 7
    -9 3 7
    -8 3 7
    -7 3 7
    -6 3 7
    -5 3 7
    -4 3 7
    -3 3 7
    -2 3 7
    -1 3 7
    0 3 7
    1 3 7
    2 3 7
    3 3 7
    4 3 7
    5 3 7
    6 3 7
    7 3 7
    8 3 7
    -13 4 7
    -12 4 7
    -11 4 7
    -10 4 7
    -9 4 7
    -8 4 7
    -7 4 7
    -6 4 7
    -5 4 7
    -4 4 7
    -3 4 7
    -2 4 7
    -1 4 7
    0 4 7
    1 4 7
    2 4 7
    3 4 7
    4 4 7
    5 4 7
    6 4 7
    7 4 7
    8 4 7
    -12 5 7
    -11 5 7
    -10 5 7
    -9 5 7
    -8 5 7
    -7 5 7
    -6 5 7
    -5 5 7
    -4 5 7
    -3 5 7
    -2 5 7
    -1 5 7
    0 5 7
    1 5 7
    2 5 7
    3 5 7
    4 5 7
    5 5 7
    6 5 7
    7 5 7
    -12 6 7
    -11 6 7
    -10 6 7
    -9 6 7
    -8 6 7
    -7 6 7
    -6 6 7
    -5 6 7
    -4 6 7
    -3 6 7
    -2 6 7
    -1 6 7
    0 6 7
    1 6 7
    2 6 7
    3 6 7
    4 6 7
    5 6 7
    6 6 7
    7 6 7
    -12 7 7
    -11 7 7
    -10 7 7
    -9 7 7
    -8 7 7
    -7 7 7
    -6 7 7
    -5 7 7
    -4 7 7
    -3 7 7
    -2 7 7
    -1 7 7
    0 7 7
    1 7 7
    2 7 7
    3 7 7
    4 7 7
    5 7 7
    6 7 7
    7 7 7
    -11 8 7
    -10 8 7
    -9 8 7
    -8 8 7
    -7 8 7
    -6 8 7
    -5 8 7
    -4 8 7
    -3 8 7
    -2 8 7
    -1 8 7
    0 8 7
    1 8 7
    2 8 7
    3 8 7
    4 8 7
    5 8 7
    6 8 7
    -11 9 7
    -10 9 7
    -9 9 7
    -8 9 7
    -7 9 7
    -6 9 7
    -5 9 7
    -4 9 7
    -3 9 7
    -2 9 7
    -1 9 7
    0 9 7
    1 9 7
    2 9 7
    3 9 7
    4 9 7
    5 9 7
    6 9 7
    -10 10 7
    -9 10 7
    -8 10 7
    -7 10 7
    -6 10 7
    -5 10 7
    -4 10 7
    -3 10 7
    -2 10 7
    -1 10 7
    0 10 7
    1 10 7
    2 10 7
    3 10 7
    4 10 7
    5 10 7
    -10 11 7
    -9 11 7
    -8 11 7
    -7 11 7
    -6 11 7
    -5 11 7
    -4 11 7
    -3 11 7
    -2 11 7
    -1 11 7
    0 11 7
    1 11 7
    2 11 7
    3 11 7
    4 11 7
    5 11 7
    -9 12 7
    -8 12 7
    -7 12 7
    -6 12 7
    -5 12 7
    -4 12 7
    -3 12 7
    -2 12 7
    -1 12 7
    0 12 7
    1 12 7
    2 12 7
    3 12 7
    4 12 7
    -8 13 7
    -7 13 7
    -6 13 7
    -5 13 7
    -4 13 7
    -3 13 7
    -2 13 7
    -1 13 7
    0 13 7
    1 13 7
    2 13 7
    3 13 7
    -6 14 7
    -5 14 7
    -4 14 7
    -3 14 7
    -2 14 7
    -1 14 7
    0 14 7
    1 14 7
    -3 15 7
    -2 15 7
    -13 0 8
    -12 0 8
    -11 0 8
    -10 0 8
    -9 0 8
    -8 0 8
    -7 0 8
    -6 0 8
    -5 0 8
    -4 0 8
    -3 0 8
    -2 0 8
    -1 0 8
    0 0 8
    1 0 8
    2 0 8
    3 0 8
    4 0 8
    5 0 8
    6 0 8
    7 0 8
    -13 1 8
    -12 1 8
    -11 1 8
    -10 1 8
    -9 1 8
    -8 1 8
    -7 1 8
    -6 1 8
    -5 1 8
    -4 1 8
    -3 1 8
    -2 1 8
    -1 1 8
    0 1 8
    1 1 8
    2 1 8
    3 1 8
    4 1 8
    5 1 8
    6 1 8
    7 1 8
    -13 2 8
    -12 2 8
    -11 2 8
    -10 2 8
    -9 2 8
    -8 2 8
    -7 2 8
    -6 2 8
    -5 2 8
    -4 2 8
    -3 2 8
    -2 2 8
    -1 2 8
    0 2 8
    1 2 8
    2 2 8
    3 2 8
    4 2 8
    5 2 8
    6 2 8
    7 2 8
    -13 3 8
    -12 3 8
    -11 3 8
    -10 3 8
    -9 3 8
    -8 3 8
    -7 3 8
    -6 3 8
    -5 3 8
    -4 3 8
    -3 3 8
    -2 3 8
    -1 3 8
    0 3 8
    1 3 8
    2 3 8
    3 3 8
    4 3 8
    5 3 8
    6 3 8
    7 3 8
    -12 4 8
    -11 4 8
    -10 4 8
    -9 4 8
    -8 4 8
    -7 4 8
    -6 4 8
    -5 4 8
    -4 4 8
    -3 4 8
    -2 4 8
    -1 4 8
    0 4 8
    1 4 8
    2 4 8
    3 4 8
    4 4 8
    5 4 8
    6 4 8
    7 4 8
    -12 5 8
    -11 5 8
    -10 5 8
    -9 5 8
    -8 5 8
    -7 5 8
    -6 5 8
    -5 5 8
    -4 5 8
    -3 5 8
    -2 5 8
    -1 5 8
    0 5 8
    1 5 8
    2 5 8
    3 5 8
    4 5 8
    5 5 8
    6 5 8
    7 5 8
    -12 6 8
    -11 6 8
    -10 6 8
    -9 6 8
    -8 6 8
    -7 6 8
    -6 6 8
    -5 6 8
    -4 6 8
    -3 6 8
    -2 6 8
    -1 6 8
    0 6 8
    1 6 8
    2 6 8
    3 6 8
    4 6 8
    5 6 8
    6 6 8
    -12 7 8
    -11 7 8
    -10 7 8
    -9 7 8
    -8 7 8
    -7 7 8
    -6 7 8
    -5 7 8
    -4 7 8
    -3 7 8
    -2 7 8
    -1 7 8
    0 7 8
    1 7 8
    2 7 8
    3 7 8
    4 7 8
    5 7 8
    6 7 8
    -11 8 8
    -10 8 8
    -9 8 8
    -8 8 8
    -7 8 8
    -6 8 8
    -5 8 8
    -4 8 8
    -3 8 8
    -2 8 8
    -1 8 8
    0 8 8
    1 8 8
    2 8 8
    3 8 8
    4 8 8
    5 8 8
    -11 9 8
    -10 9 8
    -9 9 8
    -8 9 8
    -7 9 8
    -6 9 8
    -5 9 8
    -4 9 8
    -3 9 8
    -2 9 8
    -1 9 8
    0 9 8
    1 9 8
    2 9 8
    3 9 8
    4 9 8
    5 9 8
    -10 10 8
    -9 10 8
    -8 10 8
    -7 10 8
    -6 10 8
    -5 10 8
    -4 10 8
    -3 10 8
    -2 10 8
    -1 10 8
    0 10 8
    1 10 8
    2 10 8
    3 10 8
    4 10 8
    -9 11 8
    -8 11 8
    -7 11 8
    -6 11 8
    -5 11 8
    -4 11 8
    -3 11 8
    -2 11 8
    -1 11 8
    0 11 8
    1 11 8
    2 11 8
    3 11 8
    -8 12 8
    -7 12 8
    -6 12 8
    -5 12 8
    -4 12 8
    -3 12 8
    -2 12 8
    -1 12 8
    0 12 8
    1 12 8
    2 12 8
    -7 13 8
    -6 13 8
    -5 13 8
    -4 13 8
    -3 13 8
    -2 13 8
    -1 13 8
    0 13 8
    1 13 8
    -5 14 8
    -4 14 8
    -3 14 8
    -2 14 8
    -1 14 8
    -13 0 9
    -12 0 9
    -11 0 9
    -10 0 9
    -9 0 9
    -8 0 9
    -7 0 9
    -6 0 9
    -5 0 9
    -4 0 9
    -3 0 9
    -2 0 9
    -1 0 9
    0 0 9
    1 0 9
    2 0 9
    3 0 9
    4 0 9
    5 0 9
    6 0 9
    -13 1 9
    -12 1 9
    -11 1 9
    -10 1 9
    -9 1 9
    -8 1 9
    -7 1 9
    -6 1 9
    -5 1 9
    -4 1 9
    -3 1 9
    -2 1 9
    -1 1 9
    0 1 9
    1 1 9
    2 1 9
    3 1 9
    4 1 9
    5 1 9
    6 1 9
    -13 2 9
    -12 2 9
    -11 2 9
    -10 2 9
    -9 2 9
    -8 2 9
    -7 2 9
    -6 2 9
    -5 2 9
    -4 2 9
    -3 2 9
    -2 2 9
    -1 2 9
    0 2 9
    1 2 9
    2 2 9
    3 2 9
    4 2 9
    5 2 9
    6 2 9
    -12 3 9
    -11 3 9
    -10 3 9
    -9 3 9
    -8 3 9
    -7 3 9
    -6 3 9
    -5 3 9
    -4 3 9
    -3 3 9
    -2 3 9
    -1 3 9
    0 3 9
    1 3 9
    2 3 9
    3 3 9
    4 3 9
    5 3 9
    6 3 9
    -12 4 9
    -11 4 9
    -10 4 9
    -9 4 9
    -8 4 9
    -7 4 9
    -6 4 9
    -5 4 9
    -4 4 9
    -3 4 9
    -2 4 9
    -1 4 9
    0 4 9
    1 4 9
    2 4 9
    3 4 9
    4 4 9
    5 4 9
    6 4 9
    -12 5 9
    -11 5 9
    -10 5 9
    -9 5 9
    -8 5 9
    -7 5 9
    -6 5 9
    -5 5 9
    -4 5 9
    -3 5 9
    -2 5 9
    -1 5 9
    0 5 9
    1 5 9
    2 5 9
    3 5 9
    4 5 9
    5 5 9
    6 5 9
    -12 6 9
    -11 6 9
    -10 6 9
    -9 6 9
    -8 6 9
    -7 6 9
    -6 6 9
    -5 6 9
    -4 6 9
    -3 6 9
    -2 6 9
    -1 6 9
    0 6 9
    1 6 9
    2 6 9
    3 6 9
    4 6 9
    5 6 9
    -11 7 9
    -10 7 9
    -9 7 9
    -8 7 9
    -7 7 9
    -6 7 9
    -5 7 9
    -4 7 9
    -3 7 9
    -2 7 9
    -1 7 9
    0 7 9
    1 7 9
    2 7 9
    3 7 9
    4 7 9
    5 7 9
    -11 8 9
    -10 8 9
    -9 8 9
    -8 8 9
    -7 8 9
    -6 8 9
    -5 8 9
    -4 8 9
    -3 8 9
    -2 8 9
    -1 8 9
    0 8 9
    1 8 9
    2 8 9
    3 8 9
    4 8 9
    -10 9 9
    -9 9 9
    -8 9 9
    -7 9 9
    -6 9 9
    -5 9 9
    -4 9 9
    -3 9 9
    -2 9 9
    -1 9 9
    0 9 9
    1 9 9
    2 9 9
    3 9 9
    4 9 9
    -9 10 9
    -8 10 9
    -7 10 9
    -6 10 9
    -5 10 9
    -4 10 9
    -3 10 9
    -2 10 9
    -1 10 9
    0 10 9
    1 10 9
    2 10 9
    3 10 9
    -9 11 9
    -8 11 9
    -7 11 9
    -6 11 9
    -5 11 9
    -4 11 9
    -3 11 9
    -2 11 9
    -1 11 9
    0 11 9
    1 11 9
    2 11 9
    -7 12 9
    -6 12 9
    -5 12 9
    -4 12 9
    -3 12 9
    -2 12 9
    -1 12 9
    0 12 9
    1 12 9
    -6 13 9
    -5 13 9
    -4 13 9
    -3 13 9
    -2 13 9
    -1 13 9
    -12 0 10
    -11 0 10
    -10 0 10
    -9 0 10
    -8 0 10
    -7 0 10
    -6 0 10
    -5 0 10
    -4 0 10
    -3 0 10
    -2 0 10
    -1 0 10
    0 0 10
    1 0 10
    2 0 10
    3 0 10
    4 0 10
    5 0 10
    -12 1 10
    -11 1 10
    -10 1 10
    -9 1 10
    -8 1 10
    -7 1 10
    -6 1 10
    -5 1 10
    -4 1 10
    -3 1 10
    -2 1 10
    -1 1 10
    0 1 10
    1 1 10
    2 1 10
    3 1 10
    4 1 10
    5 1 10
    -12 2 10
    -11 2 10
    -10 2 10
    -9 2 10
    -8 2 10
    -7 2 10
    -6 2 10
    -5 2 10
    -4 2 10
    -3 2 10
    -2 2 10
    -1 2 10
    0 2 10
    1 2 10
    2 2 10
    3 2 10
    4 2 10
    5 2 10
    -12 3 10
    -11 3 10
    -10 3 10
    -9 3 10
    -8 3 10
    -7 3 10
    -6 3 10
    -5 3 10
    -4 3 10
    -3 3 10
    -2 3 10
    -1 3 10
    0 3 10
    1 3 10
    2 3 10
    3 3 10
    4 3 10
    5 3 10
    -12 4 10
    -11 4 10
    -10 4 10
    -9 4 10
    -8 4 10
    -7 4 10
    -6 4 10
    -5 4 10
    -4 4 10
    -3 4 10
    -2 4 10
    -1 4 10
    0 4 10
    1 4 10
    2 4 10
    3 4 10
    4 4 10
    5 4 10
    -12 5 10
    -11 5 10
    -10 5 10
    -9 5 10
    -8 5 10
    -7 5 10
    -6 5 10
    -5 5 10
    -4 5 10
    -3 5 10
    -2 5 10
    -1 5 10
    0 5 10
    1 5 10
    2 5 10
    3 5 10
    4 5 10
    -11 6 10
    -10 6 10
    -9 6 10
    -8 6 10
    -7 6 10
    -6 6 10
    -5 6 10
    -4 6 10
    -3 6 10
    -2 6 10
    -1 6 10
    0 6 10
    1 6 10
    2 6 10
    3 6 10
    4 6 10
    -11 7 10
    -10 7 10
    -9 7 10
    -8 7 10
    -7 7 10
    -6 7 10
    -5 7 10
    -4 7 10
    -3 7 10
    -2 7 10
    -1 7 10
    0 7 10
    1 7 10
    2 7 10
    3 7 10
    4 7 10
    -10 8 10
    -9 8 10
    -8 8 10
    -7 8 10
    -6 8 10
    -5 8 10
    -4 8 10
    -3 8 10
    -2 8 10
    -1 8 10
    0 8 10
    1 8 10
    2 8 10
    3 8 10
    -10 9 10
    -9 9 10
    -8 9 10
    -7 9 10
    -6 9 10
    -5 9 10
    -4 9 10
    -3 9 10
    -2 9 10
    -1 9 10
    0 9 10
    1 9 10
    2 9 10
    -9 10 10
    -8 10 10
    -7 10 10
    -6 10 10
    -5 10 10
    -4 10 10
    -3 10 10
    -2 10 10
    -1 10 10
    0 10 10
    1 10 10
    2 10 10
    -8 11 10
    -7 11 10
    -6 11 10
    -5 11 10
    -4 11 10
    -3 11 10
    -2 11 10
    -1 11 10
    0 11 10
    1 11 10
    -6 12 10
    -5 12 10
    -4 12 10
    -3 12 10
    -2 12 10
    -1 12 10
    -12 0 11
    -11 0 11
    -10 0 11
    -9 0 11
    -8 0 11
    -7 0 11
    -6 0 11
    -5 0 11
    -4 0 11
    -3 0 11
    -2 0 11
    -1 0 11
    0 0 11
    1 0 11
    2 0 11
    3 0 11
    4 0 11
    -12 1 11
    -11 1 11
    -10 1 11
    -9 1 11
    -8 1 11
    -7 1 11
    -6 1 11
    -5 1 11
    -4 1 11
    -3 1 11
    -2 1 11
    -1 1 11
    0 1 11
    1 1 11
    2 1 11
    3 1 11
    4 1 11
    -12 2 11
    -11 2 11
    -10 2 11
    -9 2 11
    -8 2 11
    -7 2 11
    -6 2 11
    -5 2 11
    -4 2 11
    -3 2 11
    -2 2 11
    -1 2 11
    0 2 11
    1 2 11
    2 2 11
    3 2 11
    4 2 11
    -12 3 11
    -11 3 11
    -10 3 11
    -9 3 11
    -8 3 11
    -7 3 11
    -6 3 11
    -5 3 11
    -4 3 11
    -3 3 11
    -2 3 11
    -1 3 11
    0 3 11
    1 3 11
    2 3 11
    3 3 11
    4 3 11
    -11 4 11
    -10 4 11
    -9 4 11
    -8 4 11
    -7 4 11
    -6 4 11
    -5 4 11
    -4 4 11
    -3 4 11
    -2 4 11
    -1 4 11
    0 4 11
    1 4 11
    2 4 11
    3 4 11
    -11 5 11
    -10 5 11
    -9 5 11
    -8 5 11
    -7 5 11
    -6 5 11
    -5 5 11
    -4 5 11
    -3 5 11
    -2 5 11
    -1 5 11
    0 5 11
    1 5 11
    2 5 11
    3 5 11
    -11 6 11
    -10 6 11
    -9 6 11
    -8 6 11
    -7 6 11
    -6 6 11
    -5 6 11
    -4 6 11
    -3 6 11
    -2 6 11
    -1 6 11
    0 6 11
    1 6 11
    2 6 11
    3 6 11
    -10 7 11
    -9 7 11
    -8 7 11
    -7 7 11
    -6 7 11
    -5 7 11
    -4 7 11
    -3 7 11
    -2 7 11
    -1 7 11
    0 7 11
    1 7 11
    2 7 11
    -10 8 11
    -9 8 11
    -8 8 11
    -7 8 11
    -6 8 11
    -5 8 11
    -4 8 11
    -3 8 11
    -2 8 11
    -1 8 11
    0 8 11
    1 8 11
    2 8 11
    -9 9 11
    -8 9 11
    -7 9 11
    -6 9 11
    -5 9 11
    -4 9 11
    -3 9 11
    -2 9 11
    -1 9 11
    0 9 11
    1 9 11
    -8 10 11
    -7 10 11
    -6 10 11
    -5 10 11
    -4 10 11
    -3 10 11
    -2 10 11
    -1 10 11
    0 10 11
    -6 11 11
    -5 11 11
    -4 11 11
    -3 11 11
    -2 11 11
    -11 0 12
    -10 0 12
    -9 0 12
    -8 0 12
    -7 0 12
    -6 0 12
    -5 0 12
    -4 0 12
    -3 0 12
    -2 0 12
    -1 0 12
    0 0 12
    1 0 12
    2 0 12
    3 0 12
    -11 1 12
    -10 1 12
    -9 1 12
    -8 1 12
    -7 1 12
    -6 1 12
    -5 1 12
    -4 1 12
    -3 1 12
    -2 1 12
    -1 1 12
    0 1 12
    1 1 12
    2 1 12
    3 1 12
    -11 2 12
    -10 2 12
    -9 2 12
    -8 2 12
    -7 2 12
    -6 2 12
    -5 2 12
    -4 2 12
    -3 2 12
    -2 2 12
    -1 2 12
    0 2 12
    1 2 12
    2 2 12
    3 2 12
    -11 3 12
    -10 3 12
    -9 3 12
    -8 3 12
    -7 3 12
    -6 3 12
    -5 3 12
    -4 3 12
    -3 3 12
    -2 3 12
    -1 3 12
    0 3 12
    1 3 12
    2 3 12
    -11 4 12
    -10 4 12
    -9 4 12
    -8 4 12
    -7 4 12
    -6 4 12
    -5 4 12
    -4 4 12
    -3 4 12
    -2 4 12
    -1 4 12
    0 4 12
    1 4 12
    2 4 12
    -10 5 12
    -9 5 12
    -8 5 12
    -7 5 12
    -6 5 12
    -5 5 12
    -4 5 12
    -3 5 12
    -2 5 12
    -1 5 12
    0 5 12
    1 5 12
    2 5 12
    -10 6 12
    -9 6 12
    -8 6 12
    -7 6 12
    -6 6 12
    -5 6 12
    -4 6 12
    -3 6 12
    -2 6 12
    -1 6 12
    0 6 12
    1 6 12
    -9 7 12
    -8 7 12
    -7 7 12
    -6 7 12
    -5 7 12
    -4 7 12
    -3 7 12
    -2 7 12
    -1 7 12
    0 7 12
    1 7 12
    -8 8 12
    -7 8 12
    -6 8 12
    -5 8 12
    -4 8 12
    -3 8 12
    -2 8 12
    -1 8 12
    0 8 12
    -7 9 12
    -6 9 12
    -5 9 12
    -4 9 12
    -3 9 12
    -2 9 12
    -1 9 12
    -5 10 12
    -4 10 12
    -10 0 13
    -9 0 13
    -8 0 13
    -7 0 13
    -6 0 13
    -5 0 13
    -4 0 13
    -3 0 13
    -2 0 13
    -1 0 13
    0 0 13
    1 0 13
    -10 1 13
    -9 1 13
    -8 1 13
    -7 1 13
    -6 1 13
    -5 1 13
    -4 1 13
    -3 1 13
    -2 1 13
    -1 1 13
    0 1 13
    1 1 13
    -10 2 13
    -9 2 13
    -8 2 13
    -7 2 13
    -6 2 13
    -5 2 13
    -4 2 13
    -3 2 13
    -2 2 13
    -1 2 13
    0 2 13
    1 2 13
    -10 3 13
    -9 3 13
    -8 3 13
    -7 3 13
    -6 3 13
    -5 3 13
    -4 3 13
    -3 3 13
    -2 3 13
    -1 3 13
    0 3 13
    1 3 13
    -10 4 13
    -9 4 13
    -8 4 13
    -7 4 13
    -6 4 13
    -5 4 13
    -4 4 13
    -3 4 13
    -2 4 13
    -1 4 13
    0 4 13
    -9 5 13
    -8 5 13
    -7 5 13
    -6 5 13
    -5 5 13
    -4 5 13
    -3 5 13
    -2 5 13
    -1 5 13
    0 5 13
    -8 6 13
    -7 6 13
    -6 6 13
    -5 6 13
    -4 6 13
    -3 6 13
    -2 6 13
    -1 6 13
    -8 7 13
    -7 7 13
    -6 7 13
    -5 7 13
    -4 7 13
    -3 7 13
    -2 7 13
    -6 8 13
    -5 8 13
    -4 8 13
    -3 8 13
    -9 0 14
    -8 0 14
    -7 0 14
    -6 0 14
    -5 0 14
    -4 0 14
    -3 0 14
    -2 0 14
    -1 0 14
    -9 1 14
    -8 1 14
    -7 1 14
    -6 1 14
    -5 1 14
    -4 1 14
    -3 1 14
    -2 1 14
    -1 1 14
    -9 2 14
    -8 2 14
    -7 2 14
    -6 2 14
    -5 2 14
    -4 2 14
    -3 2 14
    -2 2 14
    -1 2 14
    -8 3 14
    -7 3 14
    -6 3 14
    -5 3 14
    -4 3 14
    -3 3 14
    -2 3 14
    -8 4 14
    -7 4 14
    -6 4 14
    -5 4 14
    -4 4 14
    -3 4 14
    -2 4 14
    -7 5 14
    -6 5 14
    -5 5 14
    -4 5 14
    -3 5 14
_diffrn_reflns_number     3327
_diffrn_reflns_av_R_equivalents     0.0500
_diffrn_reflns_av_unetI/netI     0.1381
_diffrn_reflns_theta_min     2.63
_diffrn_reflns_theta_max     27.56
_diffrn_reflns_theta_full     25.2417
_diffrn_measured_fraction_theta_max     0.9931
_diffrn_measured_fraction_theta_full     0.9989
_diffrn_reflns_limit_h_min     -13
_diffrn_reflns_limit_h_max     12
_diffrn_reflns_limit_k_min     0
_diffrn_reflns_limit_k_max     17
_diffrn_reflns_limit_l_min     0
_diffrn_reflns_limit_l_max     14
_reflns_number_total     3324
_reflns_number_gt     1747
_reflns_threshold_expression     I>=2u(I)
_refine_ls_structure_factor_coef     Fsqd
_refine_ls_matrix_type     full
_refine_ls_R_factor_all     0.1961
_refine_ls_R_factor_gt     0.1191
_refine_ls_wR_factor_gt     0.2936
_refine_ls_wR_factor_ref     0.3373
_refine_ls_goodness_of_fit_ref     1.0134
_refine_ls_restrained_S_all     0.9945
_refine_ls_number_reflns     3324
_refine_ls_number_parameters     196
_refine_ls_number_restraints     120
_refine_ls_number_constraints     22
_refine_ls_hydrogen_treatment     mixed
_refine_ls_weighting_scheme     calc
_refine_ls_weighting_details
                      'w=1/[\s^2^(Fo^2^)+(0.1973P)^2^] where P=(Fo^2^+2Fc^2^)/3'
_atom_sites_solution_hydrogens     geom
_atom_sites_solution_primary     dual
_atom_sites_solution_secondary     ?
_refine_ls_shift/su_max     -0.0003
_refine_ls_shift/su_mean     0.0001
_refine_diff_density_max     2.2220
_refine_diff_density_min     -1.9190
loop_
    _atom_type_symbol
    _atom_type_scat_Cromer_Mann_a1
    _atom_type_scat_Cromer_Mann_a2
    _atom_type_scat_Cromer_Mann_a3
    _atom_type_scat_Cromer_Mann_a4
    _atom_type_scat_Cromer_Mann_b1
    _atom_type_scat_Cromer_Mann_b2
    _atom_type_scat_Cromer_Mann_b3
    _atom_type_scat_Cromer_Mann_b4
    _atom_type_scat_Cromer_Mann_c
    _atom_type_scat_dispersion_source
    _atom_type_scat_dispersion_real
    _atom_type_scat_dispersion_imag
    _atom_type_scat_source
    C 2.31000 1.02000 1.58860 0.86500 20.84390 10.20750 0.56870 51.65120 0.21560
 'Brennan, Cowan, Rev. Sci. Instrum., 1992, 63, 850' 0.00313 0.00162
                     'International Tables Volume C Table 6.1.1.4 (pp. 500-502)'
    Co 12.28410 7.34090 4.00340 2.34880 4.27910 0.27840 13.53590 71.16920
                                                                         1.01180
  'Brennan, Cowan, Rev. Sci. Instrum., 1992, 63, 850' 0.35001 0.97719
                     'International Tables Volume C Table 6.1.1.4 (pp. 500-502)'
    H 0.49300 0.32291 0.14019 0.04081 10.51090 26.12570 3.14236 57.79970 0.00304
 'Brennan, Cowan, Rev. Sci. Instrum., 1992, 63, 850' 0.00000 0.00000
                     'International Tables Volume C Table 6.1.1.4 (pp. 500-502)'
    N 12.21260 3.13220 2.01250 1.16630 0.00570 9.89330 28.99750 0.58260
                                                                       -11.52900
  'Brennan, Cowan, Rev. Sci. Instrum., 1992, 63, 850' 0.00612 0.00332
                     'International Tables Volume C Table 6.1.1.4 (pp. 500-502)'
    O 3.04850 2.28680 1.54630 0.86700 13.27710 5.70110 0.32390 32.90890 0.25080
'Brennan, Cowan, Rev. Sci. Instrum., 1992, 63, 850' 0.01085 0.00610
                     'International Tables Volume C Table 6.1.1.4 (pp. 500-502)'
_computing_data_collection
;
APEX2 (Bruker, 2014)
;
_computing_cell_refinement
;
SAINT (Bruker, 2014)
;
_computing_data_reduction
;
SAINT (Bruker, 2014)
;
_computing_structure_refinement
;
<i>olex2.refine</i> 1.5-beta (Bourhis <i>et al.</i>,  2015)
;
_computing_molecular_graphics
;
Olex2 1.5-beta (Dolomanov <i>et al.</i>,  2009)
;
_computing_publication_material
;
Olex2 1.5-beta (Dolomanov <i>et al.</i>,  2009)
;
loop_
    _atom_site_type_symbol
    _atom_site_label
    _atom_site_fract_x
    _atom_site_fract_y
    _atom_site_fract_z
    _atom_site_U_iso_or_equiv
    _atom_site_adp_type
    _atom_site_occupancy
    Co Co1 0.5 0.5 0.5 0.0425(5) Uani 1.000000
    O O2 0.1616(5) 0.5781(3) 0.5794(5) 0.0611(13) Uani 1.000000
    O O1 0.3716(4) 0.5810(3) 0.5730(4) 0.0492(11) Uani 1.000000
    N N2 0.1003(5) 0.3967(4) 0.4220(5) 0.0523(14) Uani 1.000000
    H H2 0.0250(5) 0.4102(4) 0.4323(5) 0.0628(17) Uiso 1.000000
    N N3 0.5820(5) 0.4044(4) 0.6666(5) 0.0526(14) Uani 1.000000
    N N1 0.3189(5) 0.4098(4) 0.4329(5) 0.0478(14) Uani 1.000000
    C C3 0.2586(7) 0.3223(5) 0.3667(6) 0.0478(16) Uani 1.000000
    C C8 0.1262(7) 0.3132(5) 0.3579(6) 0.0522(17) Uani 1.000000
    C C2 0.2511(6) 0.5450(5) 0.5456(6) 0.0434(15) Uani 1.000000
    N N4 0.6677(7) 0.2634(5) 0.7808(7) 0.075(2) Uani 1.000000
    H H4 0.6871(7) 0.1999(5) 0.7968(7) 0.090(2) Uiso 1.000000
    C C1 0.2220(6) 0.4517(5) 0.4647(6) 0.0423(15) Uani 1.000000
    C C15 0.6984(10) 0.3401(7) 0.8632(8) 0.090(3) Uani 1.000000
    C C10 0.6416(12) 0.4264(6) 0.7911(9) 0.098(3) Uani 1.000000
    C C7 0.0370(8) 0.2328(6) 0.2923(7) 0.068(2) Uani 1.000000
    H H7 -0.0550(8) 0.2272(6) 0.2840(7) 0.082(3) Uiso 1.000000
    C C5 0.2337(9) 0.1699(6) 0.2510(7) 0.077(2) Uani 1.000000
    H H5 0.2686(9) 0.1196(6) 0.2145(7) 0.092(3) Uiso 1.000000
    C C6 0.0995(10) 0.1636(6) 0.2418(8) 0.086(3) Uani 1.000000
    H H6 0.0464(10) 0.1083(6) 0.1980(8) 0.103(3) Uiso 1.000000
    C C9 0.5984(9) 0.3079(7) 0.6647(8) 0.082(3) Uani 1.000000
    H H9 0.5656(9) 0.2705(7) 0.5898(8) 0.099(3) Uiso 1.000000
    C C4 0.3154(8) 0.2480(6) 0.3125(7) 0.067(2) Uani 1.000000
    H H4a 0.4068(8) 0.2530(6) 0.3191(7) 0.081(3) Uiso 1.000000
    C C14 0.7669(17) 0.3382(9) 0.9911(10) 0.165(5) Uani 1.000000
    H H14 0.8126(17) 0.2808(9) 1.0360(10) 0.198(6) Uiso 1.000000
    C C11 0.640(2) 0.5186(9) 0.8471(12) 0.167(6) Uani 1.000000
    H H11 0.601(2) 0.5768(9) 0.8000(12) 0.201(7) Uiso 1.000000
    C C13 0.762(2) 0.4299(11) 1.0480(14) 0.214(7) Uani 1.000000
    H H13 0.802(2) 0.4327(11) 1.1360(14) 0.257(8) Uiso 1.000000
    C C12 0.701(2) 0.5195(11) 0.9814(15) 0.216(7) Uani 1.000000
    H H12 0.701(2) 0.5790(11) 1.0253(15) 0.260(8) Uiso 1.000000
loop_
    _atom_site_aniso_label
    _atom_site_aniso_U_11
    _atom_site_aniso_U_22
    _atom_site_aniso_U_33
    _atom_site_aniso_U_12
    _atom_site_aniso_U_13
    _atom_site_aniso_U_23
    Co1 0.0417(7) 0.0411(8) 0.0423(8) -0.0004(5) 0.0143(5) -0.0002(5)
    O2 0.049(3) 0.064(3) 0.070(3) 0.005(2) 0.023(2) -0.015(3)
    O1 0.045(2) 0.051(3) 0.044(3) -0.0022(19) 0.009(2) -0.003(2)
    N2 0.045(3) 0.053(3) 0.053(3) -0.007(2) 0.013(3) -0.006(3)
    N3 0.061(3) 0.040(3) 0.056(4) -0.001(2) 0.022(3) 0.003(3)
    N1 0.046(3) 0.055(3) 0.040(3) 0.006(2) 0.015(2) -0.007(3)
    C3 0.045(4) 0.051(4) 0.038(4) 0.004(3) 0.006(3) -0.005(3)
    C8 0.055(4) 0.049(4) 0.042(4) -0.008(3) 0.008(3) -0.002(3)
    C2 0.043(3) 0.041(4) 0.039(4) 0.009(3) 0.009(3) 0.002(3)
    N4 0.091(5) 0.056(4) 0.071(5) 0.011(3) 0.024(4) 0.023(4)
    C1 0.033(3) 0.050(4) 0.037(4)  0.000(3) 0.007(3) 0.006(3)
    C15 0.130(7) 0.070(5) 0.044(4) -0.017(4) 0.007(4) 0.014(3)
    C10 0.164(9) 0.058(5) 0.053(5) 0.001(4) 0.023(5) 0.006(3)
    C7 0.073(5) 0.064(5) 0.049(4) -0.014(4) 0.005(4) -0.016(4)
    C5 0.080(6) 0.068(5) 0.067(6) 0.004(4) 0.014(5) -0.025(4)
    C6 0.093(7) 0.064(5) 0.065(6) -0.022(4) -0.006(5) -0.024(4)
    C9 0.109(7) 0.068(6) 0.054(5) -0.011(5) 0.015(5)  0.000(4)
    C4 0.074(5) 0.072(5) 0.051(5) 0.003(4) 0.019(4) -0.011(4)
    C14 0.280(13) 0.108(7) 0.050(5) -0.008(6) 0.005(5) 0.007(4)
    C11 0.324(16) 0.087(6) 0.069(6) 0.015(6) 0.054(7) -0.008(4)
    C13 0.391(17) 0.132(9) 0.073(7) 0.010(7) 0.043(7) -0.003(5)
    C12 0.411(19) 0.127(8) 0.082(7) 0.028(8) 0.068(7) -0.009(5)
loop_
    _geom_bond_atom_site_label_1
    _geom_bond_atom_site_label_2
    _geom_bond_site_symmetry_2
    _geom_bond_distance
    _geom_bond_publ_flag
    Co1 O1 . 2.128(4) yes
    Co1 O1 3_666 2.128(4) ?
    Co1 N3 . 2.162(5) yes
    Co1 N3 3_666 2.162(5) ?
    Co1 N1 . 2.101(5) yes
    Co1 N1 3_666 2.101(5) ?
    O2 C2 . 1.226(7) ?
    O1 C2 . 1.262(7) ?
    N2 H2 . 0.8600 ?
    N2 C8 . 1.405(8) ?
    N2 C1 . 1.372(7) ?
    N3 C10 . 1.346(10) ?
    N3 C9 . 1.278(9) ?
    N1 C3 . 1.383(8) ?
    N1 C1 . 1.324(8) ?
    C3 C8 . 1.351(9) ?
    C3 C4 . 1.409(10) ?
    C8 C7 . 1.410(9) ?
    C2 C1 . 1.494(10) ?
    N4 H4 . 0.8600 ?
    N4 C15 . 1.331(10) ?
    N4 C9 . 1.372(10) ?
    C15 C10 . 1.389(12) ?
    C15 C14 . 1.357(12) ?
    C10 C11 . 1.373(14) ?
    C7 H7 . 0.9300 ?
    C7 C6 . 1.375(12) ?
    C5 H5 . 0.9300 ?
    C5 C6 . 1.366(11) ?
    C5 C4 . 1.341(10) ?
    C6 H6 . 0.9300 ?
    C9 H9 . 0.9300 ?
    C4 H4a . 0.9300 ?
    C14 H14 . 0.9300 ?
    C14 C13 . 1.379(16) ?
    C11 H11 . 0.9300 ?
    C11 C12 . 1.418(18) ?
    C13 H13 . 0.9300 ?
    C13 C12 . 1.41(2) ?
    C12 H12 . 0.9300 ?
loop_
    _geom_angle_atom_site_label_1
    _geom_angle_atom_site_label_2
    _geom_angle_atom_site_label_3
    _geom_angle_site_symmetry_1
    _geom_angle_site_symmetry_3
    _geom_angle
    _geom_angle_publ_flag
    O1 Co1 O1 3_666 . 180.0 ?
    N3 Co1 O1 3_666 3_666 91.66(18) ?
    N3 Co1 O1 . . 91.66(18) ?
    N3 Co1 O1 3_666 . 88.34(18) ?
    N3 Co1 O1 . 3_666 88.34(18) ?
    N3 Co1 N3 . 3_666 180.0 ?
    N1 Co1 O1 3_666 . 101.00(18) ?
    N1 Co1 O1 3_666 3_666 79.00(18) ?
    N1 Co1 O1 . 3_666 101.00(18) ?
    N1 Co1 O1 . . 79.00(18) yes
    N1 Co1 N3 . . 88.9(2) yes
    N1 Co1 N3 3_666 . 91.1(2) ?
    N1 Co1 N3 3_666 3_666 88.9(2) ?
    N1 Co1 N3 . 3_666 91.1(2) ?
    N1 Co1 N1 3_666 . 180.0 ?
    C2 O1 Co1 . . 115.9(4) ?
    C8 N2 H2 . . 127.7(3) ?
    C1 N2 H2 . . 127.7(4) ?
    C1 N2 C8 . . 104.7(5) ?
    C10 N3 Co1 . 3_666 132.2(5) ?
    C9 N3 Co1 . 3_666 124.5(5) ?
    C9 N3 C10 . . 102.8(7) ?
    C3 N1 Co1 . 3_666 144.7(4) ?
    C1 N1 Co1 . 3_666 109.9(4) ?
    C1 N1 C3 . . 105.4(5) ?
    C8 C3 N1 . . 110.1(6) ?
    C4 C3 N1 . . 129.6(6) ?
    C4 C3 C8 . . 120.3(6) ?
    C3 C8 N2 . . 107.3(5) ?
    C7 C8 N2 . . 129.7(7) ?
    C7 C8 C3 . . 123.0(7) ?
    O1 C2 O2 . . 126.8(6) ?
    C1 C2 O2 . . 119.7(6) ?
    C1 C2 O1 . . 113.5(5) ?
    C15 N4 H4 . . 127.5(4) ?
    C9 N4 H4 . . 127.5(5) ?
    C9 N4 C15 . . 104.9(7) ?
    N1 C1 N2 . . 112.6(6) ?
    C2 C1 N2 . . 125.7(5) ?
    C2 C1 N1 . . 121.6(5) ?
    C10 C15 N4 . . 105.4(7) ?
    C14 C15 N4 . . 129.3(9) ?
    C14 C15 C10 . . 125.3(10) ?
    C15 C10 N3 . . 111.6(8) ?
    C11 C10 N3 . . 126.9(9) ?
    C11 C10 C15 . . 121.2(10) ?
    H7 C7 C8 . . 123.3(5) ?
    C6 C7 C8 . . 113.3(8) ?
    C6 C7 H7 . . 123.3(5) ?
    C6 C5 H5 . . 119.8(5) ?
    C4 C5 H5 . . 119.8(5) ?
    C4 C5 C6 . . 120.4(8) ?
    C5 C6 C7 . . 124.9(7) ?
    H6 C6 C7 . . 117.5(5) ?
    H6 C6 C5 . . 117.5(5) ?
    N4 C9 N3 . . 115.2(8) ?
    H9 C9 N3 . . 122.4(5) ?
    H9 C9 N4 . . 122.4(5) ?
    C5 C4 C3 . . 118.0(8) ?
    H4a C4 C3 . . 121.0(4) ?
    H4a C4 C5 . . 121.0(5) ?
    H14 C14 C15 . . 123.3(7) ?
    C13 C14 C15 . . 113.3(12) ?
    C13 C14 H14 . . 123.3(8) ?
    H11 C11 C10 . . 122.1(7) ?
    C12 C11 C10 . . 115.8(12) ?
    C12 C11 H11 . . 122.1(8) ?
    H13 C13 C14 . . 117.9(8) ?
    C12 C13 C14 . . 124.2(14) ?
    C12 C13 H13 . . 117.9(9) ?
    C13 C12 C11 . . 119.7(14) ?
    H12 C12 C11 . . 120.1(8) ?
    H12 C12 C13 . . 120.1(9) ?
loop_
    _geom_torsion_atom_site_label_1
    _geom_torsion_atom_site_label_2
    _geom_torsion_atom_site_label_3
    _geom_torsion_atom_site_label_4
    _geom_torsion_site_symmetry_1
    _geom_torsion_site_symmetry_2
    _geom_torsion_site_symmetry_3
    _geom_torsion_site_symmetry_4
    _geom_torsion
    _geom_torsion_publ_flag
    Co1 O1 C2 O2 . . . . 178.5(4) ?
    Co1 O1 C2 C1 . . . . -0.7(4) ?
    Co1 N3 C10 C15 . . . . -170.5(10) ?
    Co1 N3 C10 C11 . . . . 14.8(12) ?
    Co1 N3 C9 N4 . . . . 172.3(6) ?
    Co1 N1 C3 C8 . . . . -178.7(8) ?
    Co1 N1 C3 C4 . . . . 1.4(9) ?
    Co1 N1 C1 N2 . . . . 179.3(4) ?
    Co1 N1 C1 C2 . . . . -4.5(5) ?
    O2 C2 C1 N2 . . . . 0.1(7) ?
    O2 C2 C1 N1 . . . . -175.6(6) ?
    O1 C2 C1 N2 . . . . 179.4(5) ?
    O1 C2 C1 N1 . . . . 3.7(6) ?
    N2 C8 C3 N1 . . . . -0.9(6) ?
    N2 C8 C3 C4 . . . . 179.0(5) ?
    N2 C8 C7 C6 . . . . -179.5(8) ?
    N2 C1 N1 C3 . . . . -0.4(6) ?
    N3 C10 C15 N4 . . . . -2.4(10) ?
    N3 C10 C15 C14 . . . . 179.0(11) ?
    N3 C10 C11 C12 . . . . 175.0(18) ?
    N3 C9 N4 C15 . . . . -0.5(9) ?
    N1 C3 C8 C7 . . . . 178.1(5) ?
    N1 C3 C4 C5 . . . . -179.2(8) ?
    N1 C1 N2 C8 . . . . -0.1(6) ?
    C3 N1 C1 C2 . . . . 175.8(5) ?
    C3 C8 N2 C1 . . . . 0.6(6) ?
    C3 C8 C7 C6 . . . . 1.8(8) ?
    C3 C4 C5 C6 . . . . 0.2(9) ?
    C8 N2 C1 C2 . . . . -176.1(5) ?
    C8 C3 N1 C1 . . . . 0.8(6) ?
    C8 C3 C4 C5 . . . . 1.0(8) ?
    C8 C7 C6 C5 . . . . -0.7(9) ?
    N4 C15 C10 C11 . . . . 172.7(11) ?
    N4 C15 C14 C13 . . . . -171.0(17) ?
    N4 C9 N3 C10 . . . . -1.0(9) ?
    C1 N2 C8 C7 . . . . -178.3(5) ?
    C1 N1 C3 C4 . . . . -179.0(5) ?
    C15 C10 N3 C9 . . . . 2.0(10) ?
    C15 C10 C11 C12 . . . . 0.7(16) ?
    C15 C14 C13 C12 . . . . -4(2) ?
    C10 C15 N4 C9 . . . . 1.6(10) ?
    C10 C15 C14 C13 . . . . 7.2(15) ?
    C10 C11 C12 C13 . . . . 2(2) ?
    C7 C8 C3 C4 . . . . -2.0(8) ?
    C7 C6 C5 C4 . . . . -0.3(11) ?
    C9 N3 C10 C11 . . . . -172.7(12) ?
    C9 N4 C15 C14 . . . . -179.9(11) ?
    C14 C15 C10 C11 . . . . -5.8(17) ?
    C14 C13 C12 C11 . . . .  0(3) ?
loop_
    _geom_hbond_atom_site_label_d
    _geom_hbond_atom_site_label_h
    _geom_hbond_atom_site_label_a
    _geom_hbond_site_symmetry_d
    _geom_hbond_site_symmetry_h
    _geom_hbond_site_symmetry_a
    _geom_hbond_distance_dh
    _geom_hbond_distance_ha
    _geom_hbond_distance_da
    _geom_hbond_angle_dha
    _geom_hbond_publ_flag
    N2 H2 O2 ? ? 3_566 0.859(8) 1.907(8) 2.750(8) 166.8(6) yes
    N4 H4 O1 . . 2_646 0.859(9) 2.405(8) 3.044(8) 131.7(8) yes
    N4 H4 O2 . . 2_646 0.859(9) 2.300(9) 3.064(8) 148.3(8) yes
    C12 H12 Cg5 . . 2_656 0.93(2) 2.834(16) 3.702(15) 156(2) yes
_iucr_refine_instructions_details
;
TITL mo_s2025_ujicy_farangiz_cocl2__b_a.res in P2(1)/c
REM Old TITL mo_S2025_UJICY_Farangiz_CoCl2__b in P21/c #14
REM SHELXT solution in P2(1)/c: R1 0.234, Rweak 0.136, Alpha 0.081
REM <I/s> 0.974 for 142 systematic absences, Orientation as input
REM Formula found by SHELXT: C26 Co N4 O6
CELL 0.71073 10.4487 13.1109 11.5081 90 113.427 90
ZERR 2 0.0044 0.0054 0.0051 0 0.017 0
LATT 1
SYMM -X,0.5+Y,0.5-Z
SFAC C H Co N O
UNIT 60 44 2 16 8
DELU 0.02 0.01 C10 C11 C12 C13 C14 C15
SIMU 0.04 0.06 1.8 C10 C11 C12 C13 C14 C15
ISOR 0.04 0.02 C10 C11 C12 C13 C14 C15
RIGU 0.01 0.01 C10 C11 C12 C13 C14 C15
L.S. 10
PLAN  20
SIZE 0.42 0.28 0.08
TEMP 0
CONF
BOND
FMAP 2
list 4
MORE -1
BOND $H
ACTA
OMIT 0 1 1
OMIT 0 2 2
OMIT 1 0 0
WGHT 0.197341 0
FVAR 0.589714
REM <olex2.extras>
REM <HklSrc "%.\\mo_S2025_UJICY_Farangiz_CoCl2__b.hkl">
REM </olex2.extras>
Co1   3     0.500000  0.500000  0.500000  10.50000  0.04171  0.04106 =
 0.04232 -0.00022  0.01428 -0.00037
O2    5     0.161600  0.578055  0.579352  11.00000  0.04917  0.06369 =
 0.06970 -0.01530  0.02279  0.00469
O1    5     0.371614  0.581041  0.572976  11.00000  0.04503  0.05077 =
 0.04356 -0.00291  0.00896 -0.00220
N2    4     0.100348  0.396652  0.422037  11.00000  0.04530  0.05290 =
 0.05272 -0.00648  0.01308 -0.00747
AFIX 43
H2    2     0.024983  0.410229  0.432291  11.00000 -1.20000
AFIX 0
N3    4     0.582000  0.404416  0.666649  11.00000  0.06138  0.03964 =
 0.05590  0.00291  0.02233 -0.00132
N1    4     0.318915  0.409796  0.432916  11.00000  0.04621  0.05473 =
 0.04039 -0.00714  0.01498  0.00588
C3    1     0.258568  0.322282  0.366709  11.00000  0.04502  0.05055 =
 0.03790 -0.00517  0.00610  0.00415
C8    1     0.126200  0.313182  0.357899  11.00000  0.05460  0.04904 =
 0.04230 -0.00230  0.00787 -0.00760
C2    1     0.251124  0.544989  0.545586  11.00000  0.04284  0.04098 =
 0.03924  0.00211  0.00876  0.00946
N4    4     0.667721  0.263404  0.780798  11.00000  0.09066  0.05617 =
 0.07118  0.02272  0.02380  0.01141
AFIX 43
H4    2     0.687140  0.199858  0.796843  11.00000 -1.20000
AFIX 0
C1    1     0.222049  0.451687  0.464676  11.00000  0.03350  0.04981 =
 0.03721  0.00579  0.00722 -0.00022
C15   1     0.698382  0.340076  0.863228  11.00000  0.13040  0.06986 =
 0.04434  0.01366  0.00686 -0.01735
C10   1     0.641553  0.426379  0.791099  11.00000  0.16437  0.05785 =
 0.05265  0.00575  0.02310  0.00077
C7    1     0.036994  0.232824  0.292276  11.00000  0.07339  0.06415 =
 0.04860 -0.01566  0.00501 -0.01402
AFIX 43
H7    2    -0.054969  0.227237  0.283985  11.00000 -1.20000
AFIX 0
C5    1     0.233674  0.169850  0.251040  11.00000  0.07988  0.06834 =
 0.06747 -0.02481  0.01393  0.00417
AFIX 43
H5    2     0.268602  0.119641  0.214537  11.00000 -1.20000
AFIX 0
C6    1     0.099502  0.163564  0.241774  11.00000  0.09306  0.06420 =
 0.06485 -0.02390 -0.00554 -0.02157
AFIX 43
H6    2     0.046397  0.108271  0.198007  11.00000 -1.20000
AFIX 0
C9    1     0.598379  0.307892  0.664658  11.00000  0.10860  0.06755 =
 0.05426 -0.00022  0.01547 -0.01080
AFIX 43
H9    2     0.565617  0.270509  0.589810  11.00000 -1.20000
AFIX 0
C4    1     0.315370  0.248001  0.312469  11.00000  0.07371  0.07215 =
 0.05093 -0.01073  0.01889  0.00269
AFIX 43
H4a   2     0.406792  0.253015  0.319067  11.00000 -1.20000
AFIX 0
C14   1     0.766913  0.338221  0.991148  11.00000  0.27985  0.10762 =
 0.04997  0.00713  0.00532 -0.00763
AFIX 43
H14   2     0.812600  0.280813  1.036001  11.00000 -1.20000
AFIX 0
C11   1     0.640083  0.518627  0.847118  11.00000  0.32363  0.08716 =
 0.06874 -0.00758  0.05434  0.01488
AFIX 43
H11   2     0.601472  0.576810  0.799983  11.00000 -1.20000
AFIX 0
C13   1     0.762086  0.429862  1.048000  11.00000  0.39134  0.13185 =
 0.07277 -0.00264  0.04265  0.00973
AFIX 43
H13   2     0.801576  0.432707  1.135997  11.00000 -1.20000
AFIX 0
C12   1     0.701180  0.519522  0.981401  11.00000  0.41126  0.12686 =
 0.08221 -0.00938  0.06777  0.02847
AFIX 43
H12   2     0.701056  0.579032  1.025335  11.00000 -1.20000
AFIX 0
HKLF 4
END
Q12 1 0.722222 0.488889 0.8 11 0.05 0.79
Q1 1 0.527778 0.566667 0.55 11 0.05 1.62
Q2 1 0.555556 0.455556 0.575 11 0.05 1.24
Q3 1 0.138889 0.577778 0.55 11 0.05 1
Q4 1 0.111111 0.388889 0.425 11 0.05 0.92
Q5 1 0.138889 0.377778 0.525 11 0.05 0.92
Q6 1 0.305556 0.288889 0.375 11 0.05 0.85
Q7 1 0.083333 0.266667 0.375 11 0.05 0.83
Q8 1 0.25 0.6 0.6 11 0.05 0.81
Q9 1 0.944444 0.433333 1.025 11 0.05 0.8
Q11 1 0.305556 0.288889 0.5 11 0.05 0.8
Q10 1 0.638889 0.366667 0.75 11 0.05 0.8
Q13 1 -0.166667 0.088889 0.175 11 0.05 0.78
Q14 1 0.416667 0.655556 0.85 11 0.05 0.77
Q15 1 0.722222 0.411111 0.8 11 0.05 0.76
Q16 1 0.5 0.544444 0.725 11 0.05 0.75
Q17 1 0.75 0.355556 1.025 11 0.05 0.74
Q18 1 0.277778 0.355556 0.45 11 0.05 0.73
Q19 1 0.861111 0.5 0.95 11 0.05 0.72
Q20 1 0.25 0.488889 0.525 11 0.05 0.72
  REM The information below was added by Olex2.
  REM
  REM R1 = 0.1191 for 1747 Fo > 4sig(Fo) and 0.1961 for all 3324 data
  REM 196 parameters refined using 120 restraints
  REM Highest difference peak 2.2220, deepest hole -1.9190
  REM Mean Shift 0.0001, Max Shift -0.0003.
  REM +++ Tabular Listing of Refinement Information +++
  REM R1_all = 0.1961
  REM R1_gt = 0.1191
  REM wR_ref = 0.3373
  REM GOOF = 1.0134
  REM Shift_max = -0.0003
  REM Shift_mean = 0.0001
  REM Reflections_all = 3324
  REM Reflections_gt = 1747
  REM Parameters = 196
  REM Hole = -1.9190
  REM Peak = 2.2220
  REM Flack = n/a
;
