# Supplementary material for: Synthesis, crystal structure and Hirshfeld surface analysis of bis­(1H-benzimidazole-κN3)bis(benzimidazole-2-carboxyl­ato-κ2N3,O)cobalt(II)
Source: Acta Crystallogr E Crystallogr Commun. 2026 Jan 1;82(Pt 1):91–5. doi: 10.1107/S2056989025011211 (PMC12810285; doi:10.1107/S2056989025011211)
Supplement: Supplementary file 2 [file e-82-00091-Isup2.hkl]

data_I
_computing_structure_refinement   'olex2.refine 1.5-beta (Bourhis et al., 2015)'
_shelx_refln_list_code            4
loop_
  _space_group_symop_id
  _space_group_symop_operation_xyz
  1  x,y,z
  2  -x,y+1/2,-z+1/2
  3  -x,-y,-z
  4  x,-y-1/2,z-1/2

_space_group_crystal_system       monoclinic
_space_group_IT_number            14
_space_group_name_H-M_alt         'P 1 21/c 1'
_space_group_name_Hall            '-P 2ybc'
_symmetry_space_group_name_H-M    'P 1 21/c 1'
_symmetry_space_group_name_Hall   '-P 2ybc'
_symmetry_Int_Tables_number       14
_cell_length_a                    10.449(4)
_cell_length_b                    13.111(5)
_cell_length_c                    11.508(5)
_cell_angle_alpha                 90
_cell_angle_beta                  113.427(17)
_cell_angle_gamma                 90
_cell_volume                      1446.6(11)
loop_
  _refln_index_h
  _refln_index_k
  _refln_index_l
  _refln_F_squared_calc
  _refln_F_squared_meas
  _refln_F_squared_sigma
  _refln_F_squared_weight
  _refln_observed_status
-13 0 2 13.945 63.549 111.570 3.274 o
-13 0 4 13.895 23.292 74.763 7.297 o
-13 0 6 51.795 46.583 51.759 14.718 o
-13 0 8 26.438 12.077 48.596 17.172 o
-13 1 2 0.255 39.682 37.382 29.100 o
-13 1 3 12.208 83.677 50.896 15.474 o
-13 1 4 0.255 13.227 38.819 27.104 o
-13 1 5 31.196 61.823 35.369 31.013 o
-13 1 6 0.007 50.321 31.918 39.687 o
-13 1 7 39.777 41.982 27.605 49.479 o
-13 1 8 0.420 62.974 35.369 32.215 o
-13 1 9 6.320 58.085 33.643 35.428 o
-13 2 3 2.824 8.914 27.030 55.865 o
-13 2 4 23.439 96.042 65.561 9.316 o
-13 2 5 0.042 28.755 53.772 14.116 o
-13 2 6 27.955 166.751 61.823 10.124 o
-13 2 7 0.328 7.189 19.553 106.812 o
-13 2 8 10.064 75.626 37.382 28.438 o
-13 2 9 3.200 71.312 30.480 42.784 o
-13 3 3 12.728 49.459 30.480 42.867 o
-13 3 4 0.665 79.076 78.501 6.602 o
-13 3 5 18.435 48.596 41.982 22.778 o
-13 3 6 1.487 69.012 66.999 9.059 o
-13 3 7 6.605 75.913 34.218 33.906 o
-13 3 8 0.740 116.458 36.231 29.767 o
-13 4 4 8.865 28.180 27.605 52.995 o
-13 4 5 0.412 69.875 45.145 19.841 o
-13 4 6 2.617 104.956 36.806 29.040 o
-13 4 7 0.464 114.445 45.145 19.500 o
-12 0 2 46.500 58.373 45.145 19.121 o
-12 0 4 46.868 69.587 49.746 15.778 o
-12 0 6 93.986 104.956 45.721 16.601 o
-12 0 8 50.431 19.553 23.292 67.521 o
-12 0 10 21.027 27.605 33.068 36.668 o
-12 1 1 61.183 73.038 25.017 51.660 o
-12 1 2 0.087 17.828 25.880 60.890 o
-12 1 3 44.914 67.287 35.656 29.653 o
-12 1 4 0.003 25.880 24.154 69.699 o
-12 1 5 70.763 75.051 29.043 39.053 o
-12 1 6 0.037 22.716 23.867 71.462 o
-12 1 7 68.789 86.265 29.043 38.543 o
-12 1 8 0.029 13.227 22.429 81.113 o
-12 1 9 31.020 72.750 28.180 46.827 o
-12 1 10 0.605 9.202 18.116 124.348 o
-12 1 11 28.898 28.468 23.867 67.905 o
-12 2 1 0.711 18.403 21.854 85.265 o
-12 2 2 57.050 86.553 35.944 27.873 o
-12 2 3 0.013 7.476 20.128 100.805 o
-12 2 4 63.785 133.423 44.283 18.117 o
-12 2 5 0.357 4.313 25.880 61.008 o
-12 2 6 59.670 73.325 33.068 32.586 o
-12 2 7 1.009 24.442 23.292 74.912 o
-12 2 8 36.496 62.974 27.317 49.462 o
-12 2 9 0.152 41.120 25.304 63.091 o
-12 2 10 39.567 85.978 35.369 29.853 o
-12 2 11 1.998 13.802 27.030 55.830 o
-12 3 1 45.012 66.424 37.669 26.800 o
-12 3 2 1.579 33.356 28.468 50.071 o
-12 3 3 68.685 79.939 29.330 38.387 o
-12 3 4 1.187 25.304 28.755 49.227 o
-12 3 5 52.879 93.454 34.506 29.996 o
-12 3 6 0.001 53.197 31.631 40.353 o
-12 3 7 34.972 161.862 70.737 7.804 o
-12 3 8 1.314 16.390 20.704 94.993 o
-12 3 9 41.660 105.243 35.656 28.674 o
-12 3 10 2.636 59.523 30.768 42.356 o
-12 3 11 21.161 18.978 30.768 42.440 o
-12 4 1 4.853 6.039 48.596 17.297 o
-12 4 2 56.590 18.403 20.991 79.268 o
-12 4 3 0.061 27.317 24.729 66.472 o
-12 4 4 50.723 83.965 31.055 36.711 o
-12 4 5 1.530 30.480 29.618 46.330 o
-12 4 6 30.312 44.858 27.892 49.468 o
-12 4 7 1.485 57.222 31.055 41.696 o
-12 4 8 44.117 148.060 53.484 13.174 o
-12 4 9 0.527 57.798 38.532 27.250 o
-12 4 10 23.315 108.694 77.351 6.713 o
-12 5 1 18.495 35.944 29.043 47.163 o
-12 5 2 0.869 26.455 49.171 16.878 o
-12 5 3 44.817 63.836 30.480 39.639 o
-12 5 4 0.876 2.013 15.528 169.450 o
-12 5 5 32.613 107.544 34.218 31.434 o
-12 5 6 0.245 33.356 23.579 72.855 o
-12 5 7 31.268 76.776 35.369 30.613 o
-12 5 8 0.221 5.751 25.304 63.806 o
-12 5 9 31.934 30.193 32.206 37.998 o
-12 5 10 0.077 30.193 27.892 52.261 o
-12 6 2 15.011 55.497 35.944 30.875 o
-12 6 3 0.610 16.103 27.892 52.441 o
-12 6 4 36.928 58.085 30.768 39.987 o
-12 6 5 0.162 30.480 32.493 38.556 o
-12 6 6 22.349 86.840 29.043 44.501 o
-12 6 7 1.082 32.781 51.759 15.224 o
-12 6 8 27.783 55.497 32.781 36.231 o
-12 6 9 0.026 51.471 40.257 25.039 o
-12 7 3 18.569 26.167 27.317 53.520 o
-12 7 4 3.535 10.639 21.854 85.326 o
-12 7 5 17.728 62.686 30.480 42.099 o
-12 7 6 0.568 39.107 33.356 36.500 o
-12 7 7 23.196 62.974 35.944 30.413 o
-12 7 8 0.396 50.034 34.218 34.572 o
-11 0 2 90.864 123.072 46.871 15.725 o
-11 0 4 290.904 417.494 91.153 3.236 o
-11 0 6 381.905 342.731 65.274 4.275 o
-11 0 8 26.301 133.423 71.888 7.685 o
-11 0 10 14.668 7.764 38.244 27.827 o
-11 0 12 13.005 19.841 51.471 15.373 o
-11 1 1 101.731 109.269 30.768 29.833 o
-11 1 2 0.212 31.918 33.643 35.961 o
-11 1 3 200.030 214.484 44.283 11.367 o
-11 1 4 9.235 40.257 29.618 45.808 o
-11 1 5 311.050 420.945 55.497 5.248 o
-11 1 6 15.148 33.643 31.343 40.864 o
-11 1 7 134.194 173.652 46.296 13.673 o
-11 1 8 7.305 64.986 28.468 48.778 o
-11 1 9 22.315 36.806 24.442 65.272 o
-11 1 10 1.379 32.493 23.867 71.073 o
-11 1 11 16.425 50.321 28.180 49.593 o
-11 1 12 0.062 64.986 40.832 24.244 o
-11 2 1 37.501 50.896 22.141 73.129 o
-11 2 2 180.702 159.849 35.656 16.701 o
-11 2 3 3.516 91.441 31.918 38.527 o
-11 2 4 215.341 315.989 54.922 7.528 o
-11 2 5 6.052 7.764 21.566 87.544 o
-11 2 6 103.770 125.947 38.244 21.024 o
-11 2 7 13.665 43.708 22.716 75.978 o
-11 2 8 98.470 115.883 33.356 26.605 o
-11 2 9 19.069 20.128 24.154 68.325 o
-11 2 10 26.193 34.794 21.854 80.056 o
-11 2 11 1.261 17.541 20.991 92.381 o
-11 2 12 16.353 26.167 23.867 69.903 o
-11 3 1 102.188 103.231 33.356 26.850 o
-11 3 2 53.789 78.214 29.905 39.156 o
-11 3 3 123.912 84.827 33.931 25.070 o
-11 3 4 17.375 65.849 36.231 30.127 o
-11 3 5 97.204 123.359 36.519 23.081 o
-11 3 6 2.410 44.570 29.043 47.852 o
-11 3 7 69.799 94.604 34.506 28.618 o
-11 3 8 21.932 46.008 22.429 75.959 o
-11 3 9 78.466 85.978 30.480 34.505 o
-11 3 10 19.439 9.489 32.781 37.675 o
-11 3 11 34.479 51.184 29.043 45.110 o
-11 3 12 1.019 21.279 54.347 13.825 o
-11 4 1 18.242 26.167 20.991 89.304 o
-11 4 2 81.593 54.059 26.455 45.203 o
-11 4 3 2.092 13.802 19.841 103.443 o
-11 4 4 40.546 35.944 25.880 56.057 o
-11 4 5 8.202 12.365 23.867 71.296 o
-11 4 6 68.335 62.398 30.480 37.134 o
-11 4 7 8.916 27.030 21.854 84.036 o
-11 4 8 58.277 74.188 24.442 54.140 o
-11 4 9 14.315 37.094 29.043 47.400 o
-11 4 10 80.850 91.729 33.068 29.799 o
-11 4 11 5.120 84.540 38.819 26.437 o
-11 4 12 14.670 16.390 24.154 68.976 o
-11 5 1 65.815 99.205 27.317 41.837 o
-11 5 2 0.133 25.304 23.579 73.132 o
-11 5 3 47.849 50.034 27.892 46.980 o
-11 5 4 1.310 7.476 24.442 68.357 o
-11 5 5 13.742 42.557 23.579 70.801 o
-11 5 6 9.669 35.944 21.854 83.263 o
-11 5 7 67.493 98.917 30.193 35.587 o
-11 5 8 5.338 21.566 23.004 76.575 o
-11 5 9 74.035 136.874 42.270 19.114 o
-11 5 10 4.501 42.557 30.480 43.450 o
-11 5 11 24.079 68.150 40.832 23.680 o
-11 6 1 0.220 12.940 18.691 116.722 o
-11 6 2 45.609 98.917 30.768 37.047 o
-11 6 3 0.003 16.390 24.729 66.699 o
-11 6 4 27.982 23.579 18.978 105.447 o
-11 6 5 0.071 19.266 26.742 57.015 o
-11 6 6 10.729 25.017 20.991 90.820 o
-11 6 7 1.778 22.141 25.592 62.126 o
-11 6 8 87.697 87.128 35.944 25.700 o
-11 6 9 5.397 71.025 32.781 37.032 o
-11 6 10 22.749 215.922 152.373 1.738 o
-11 6 11 2.062 11.790 27.317 54.684 o
-11 7 1 29.980 20.704 16.103 142.167 o
-11 7 2 0.723 15.528 20.416 97.752 o
-11 7 3 29.040 35.081 29.043 46.385 o
-11 7 4 0.476 12.652 20.128 100.667 o
-11 7 5 19.882 52.047 27.892 50.176 o
-11 7 6 0.072 11.502 21.854 85.463 o
-11 7 7 21.168 13.227 19.553 103.278 o
-11 7 8 3.150 2.588 26.455 58.365 o
-11 7 9 35.531 48.884 48.884 16.668 o
-11 7 10 0.505 12.652 26.167 59.614 o
-11 8 1 1.846 20.416 21.854 85.120 o
-11 8 2 20.238 40.257 29.618 45.136 o
-11 8 3 0.000 27.892 25.304 63.489 o
-11 8 4 18.850 39.682 23.004 73.621 o
-11 8 5 0.236 28.755 25.304 63.456 o
-11 8 6 24.695 17.828 23.867 69.363 o
-11 8 7 3.936 43.420 35.656 31.858 o
-11 8 8 10.989 20.416 26.455 57.752 o
-11 8 9 1.179 77.351 41.407 23.459 o
-11 9 2 4.122 39.682 26.167 58.830 o
-11 9 3 16.679 80.802 37.382 28.111 o
-11 9 4 2.141 22.429 31.055 42.238 o
-11 9 5 15.378 21.854 28.180 50.698 o
-11 9 6 3.300 21.854 31.631 40.704 o
-11 9 7 20.977 115.883 50.609 15.311 o
-11 9 8 0.139 26.167 25.017 64.984 o
-10 0 2 7.736 5.751 36.231 31.085 o
-10 0 4 10.907 33.356 27.892 51.654 o
-10 0 6 40.694 24.729 26.167 55.719 o
-10 0 8 35.333 89.141 60.098 10.979 o
-10 0 10 221.956 313.689 87.990 3.996 o
-10 0 12 118.177 44.570 53.197 12.886 o
-10 1 1 14.110 26.455 16.678 140.393 o
-10 1 2 0.005 21.854 18.691 116.292 o
-10 1 3 1.187 16.390 23.292 75.120 o
-10 1 4 5.337 25.304 20.416 96.745 o
-10 1 5 43.696 76.201 22.716 64.679 o
-10 1 6 10.495 24.154 20.704 93.418 o
-10 1 7 35.901 57.798 30.768 40.091 o
-10 1 8 21.788 47.446 27.030 53.319 o
-10 1 9 129.743 100.068 44.283 16.215 o
-10 1 10 8.750 20.991 31.343 41.330 o
-10 1 11 150.664 142.050 42.270 15.495 o
-10 1 12 2.203 50.034 49.459 16.619 o
-10 1 13 39.253 39.682 48.596 16.873 o
-10 2 1 32.463 33.356 21.854 78.683 o
-10 2 2 24.466 33.356 18.978 104.927 o
-10 2 3 14.374 7.764 20.991 91.547 o
-10 2 4 13.117 14.665 18.403 118.140 o
-10 2 5 5.827 35.656 35.944 31.396 o
-10 2 6 57.920 48.021 22.141 67.389 o
-10 2 7 72.576 64.986 23.292 55.709 o
-10 2 8 161.413 164.738 39.107 15.976 o
-10 2 9 28.668 62.686 27.030 51.538 o
-10 2 10 75.860 81.952 26.455 43.656 o
-10 2 11 0.384 36.519 35.944 31.485 o
-10 2 12 43.557 46.296 42.270 21.927 o
-10 2 13 2.842 10.927 22.716 79.010 o
-10 3 1 67.941 58.948 24.442 53.656 o
-10 3 2 81.431 80.227 22.429 53.860 o
-10 3 3 83.729 115.308 36.519 24.331 o
-10 3 4 0.956 1.150 21.854 85.561 o
-10 3 5 47.552 18.116 28.468 47.197 o
-10 3 6 145.345 139.462 34.506 20.523 o
-10 3 7 203.328 180.840 31.055 16.627 o
-10 3 8 39.631 24.154 18.116 109.136 o
-10 3 9 81.091 125.660 30.193 32.176 o
-10 3 10 0.308 20.416 24.154 69.817 o
-10 3 11 17.483 43.708 27.892 50.781 o
-10 3 12 0.607 2.876 24.154 70.037 o
-10 3 13 12.357 98.342 76.488 6.908 o
-10 4 1 70.823 36.806 21.566 67.784 o
-10 4 2 147.174 190.617 41.120 15.088 o
-10 4 3 27.745 29.618 27.605 51.510 o
-10 4 4 190.370 127.097 35.369 17.266 o
-10 4 5 75.059 58.948 30.768 35.981 o
-10 4 6 177.988 239.501 46.008 11.193 o
-10 4 7 73.945 48.884 29.905 38.486 o
-10 4 8 78.627 35.656 20.416 70.722 o
-10 4 9 0.465 29.330 26.455 58.065 o
-10 4 10 22.802 26.742 23.579 70.627 o
-10 4 11 0.038 4.601 16.678 146.871 o
-10 4 12 4.674 17.541 40.545 24.813 o
-10 4 13 0.145 17.828 33.068 37.323 o
-10 5 1 97.775 164.738 34.218 23.587 o
-10 5 2 8.974 16.965 17.828 126.476 o
-10 5 3 287.768 315.989 50.034 6.877 o
-10 5 4 16.865 30.768 29.330 46.532 o
-10 5 5 265.122 349.345 47.733 7.264 o
-10 5 6 16.166 36.806 26.742 55.538 o
-10 5 7 87.790 160.712 57.798 10.670 o
-10 5 8 8.673 15.240 20.991 91.789 o
-10 5 9 21.825 48.884 31.343 40.088 o
-10 5 10 0.509 33.643 22.141 82.486 o
-10 5 11 4.402 20.704 25.880 60.676 o
-10 5 12 0.006 50.896 37.669 28.575 o
-10 6 1 1.991 8.051 16.103 157.223 o
-10 6 2 255.268 371.486 55.785 6.308 o
-10 6 3 25.966 25.880 23.292 71.860 o
-10 6 4 269.032 209.308 39.682 10.238 o
-10 6 5 0.369 14.953 20.416 97.795 o
-10 6 6 127.298 77.926 25.880 35.592 o
-10 6 7 0.414 17.253 22.716 78.976 o
-10 6 8 40.992 86.553 46.008 18.247 o
-10 6 9 0.087 8.051 25.304 63.794 o
-10 6 10 3.163 16.965 25.304 63.590 o
-10 6 11 0.044 108.407 55.497 13.053 o
-10 6 12 9.936 56.647 35.944 31.023 o
-10 7 1 169.294 190.042 35.944 16.339 o
-10 7 2 25.430 40.545 33.356 35.574 o
-10 7 3 238.863 220.522 37.669 11.582 o
-10 7 4 4.373 14.090 29.330 47.381 o
-10 7 5 111.048 125.372 30.480 28.155 o
-10 7 6 9.710 11.790 20.704 94.412 o
-10 7 7 54.883 52.622 29.330 41.942 o
-10 7 8 9.024 17.828 23.004 76.421 o
-10 7 9 19.712 67.862 38.532 26.632 o
-10 7 10 1.051 1.725 23.867 71.736 o
-10 7 11 5.508 0.288 60.673 11.100 o
-10 8 1 14.660 24.729 23.004 75.424 o
-10 8 2 152.385 138.887 30.480 22.949 o
-10 8 3 7.478 35.081 24.442 67.189 o
-10 8 4 94.838 117.608 31.631 29.003 o
-10 8 5 3.287 6.326 23.004 77.121 o
-10 8 6 41.282 35.369 24.154 63.496 o
-10 8 7 25.120 37.669 27.605 51.374 o
-10 8 8 34.941 30.193 25.880 57.310 o
-10 8 9 0.323 35.369 25.592 61.866 o
-10 8 10 19.538 129.110 58.085 11.689 o
-10 8 11 0.009 240.939 737.481 0.075 o
-10 9 1 89.422 55.210 22.716 54.266 o
-10 9 2 1.510 27.892 20.704 94.429 o
-10 9 3 61.480 81.664 33.931 30.669 o
-10 9 4 0.111 53.484 30.480 43.404 o
-10 9 5 38.631 78.501 30.480 39.522 o
-10 9 6 12.739 18.403 28.755 48.931 o
-10 9 7 32.014 22.716 24.729 63.448 o
-10 9 8 5.004 20.991 27.030 55.619 o
-10 9 9 20.324 16.103 24.729 65.337 o
-10 9 10 0.271 13.802 25.304 63.734 o
-10 10 1 0.256 33.068 27.605 53.288 o
-10 10 2 31.836 22.429 18.978 104.184 o
-10 10 3 0.513 9.777 22.429 81.155 o
-10 10 4 36.178 37.669 25.880 56.592 o
-10 10 5 4.411 11.502 23.292 75.083 o
-10 10 6 34.353 55.785 29.618 43.279 o
-10 10 7 4.616 58.660 36.806 29.729 o
-10 10 8 9.536 30.193 30.480 43.496 o
-10 11 2 0.291 67.574 36.231 30.662 o
-10 11 3 18.469 15.815 40.832 24.335 o
-10 11 4 3.607 53.197 40.545 24.623 o
-10 11 5 34.833 71.888 43.995 20.208 o
-10 11 6 4.672 14.090 29.330 47.374 o
-10 11 7 11.760 110.132 96.042 4.394 o
-9 0 2 40.011 20.991 31.343 39.810 o
-9 0 4 12.027 21.854 21.854 83.965 o
-9 0 6 4.908 28.468 29.043 48.089 o
-9 0 8 146.019 131.698 31.918 22.758 o
-9 0 10 539.063 364.585 93.741 2.297 o
-9 0 12 78.005 51.759 62.111 10.104 o
-9 0 14 23.676 190.042 102.368 3.811 o
-9 1 1 29.224 17.253 16.103 143.847 o
-9 1 2 23.348 11.790 15.528 159.691 o
-9 1 3 1.414 24.729 14.090 202.497 o
-9 1 4 36.080 59.810 23.292 66.142 o
-9 1 5 6.535 28.180 17.253 133.976 o
-9 1 6 108.883 73.038 24.729 41.809 o
-9 1 7 51.495 72.750 20.991 71.163 o
-9 1 8 80.407 87.128 28.180 38.549 o
-9 1 9 278.437 211.033 61.823 6.412 o
-9 1 10 4.972 46.008 32.493 38.216 o
-9 1 11 242.829 237.488 64.699 6.337 o
-9 1 12 3.063 52.334 45.433 19.657 o
-9 1 13 47.315 60.386 46.296 18.185 o
-9 1 14 0.217 20.991 52.047 15.075 o
-9 2 1 54.935 48.884 14.665 126.086 o
-9 2 2 1.042 13.802 13.227 232.125 o
-9 2 3 47.543 76.488 22.716 63.515 o
-9 2 4 63.661 61.536 17.541 88.455 o
-9 2 5 33.887 67.287 24.154 61.699 o
-9 2 6 61.641 76.201 25.304 50.297 o
-9 2 7 283.742 303.049 41.407 8.184 o
-9 2 8 124.809 136.011 31.631 24.859 o
-9 2 9 8.329 38.819 24.729 65.401 o
-9 2 10 106.725 101.218 35.656 24.042 o
-9 2 11 0.044 29.905 35.081 33.102 o
-9 2 12 142.249 77.064 54.347 11.612 o
-9 2 13 3.321 26.167 46.871 18.563 o
-9 2 14 36.527 41.982 45.721 19.029 o
-9 3 1 119.066 114.445 17.253 48.909 o
-9 3 2 112.398 141.187 19.553 42.485 o
-9 3 3 69.681 104.381 20.704 59.597 o
-9 3 4 9.877 20.128 14.665 184.128 o
-9 3 5 148.393 155.824 23.004 28.869 o
-9 3 6 201.719 205.857 32.206 15.459 o
-9 3 7 110.683 79.364 21.854 47.032 o
-9 3 8 59.644 150.360 34.794 26.794 o
-9 3 9 48.085 11.502 28.755 46.597 o
-9 3 10 15.042 11.214 28.755 48.987 o
-9 3 11 57.983 97.192 45.433 18.076 o
-9 3 12 0.802 84.827 38.819 26.549 o
-9 3 13 71.171 82.814 44.858 18.313 o
-9 4 1 121.896 192.918 41.695 15.941 o
-9 4 2 272.624 353.371 31.631 9.092 o
-9 4 3 20.597 38.244 16.103 142.588 o
-9 4 4 221.773 238.638 30.480 13.887 o
-9 4 5 152.499 134.861 24.442 28.487 o
-9 4 6 143.510 198.956 27.030 23.319 o
-9 4 7 26.444 44.570 20.128 91.577 o
-9 4 8 74.537 79.076 26.742 43.458 o
-9 4 9 56.317 41.120 26.167 51.927 o
-9 4 10 16.456 10.352 26.167 58.986 o
-9 4 11 16.588 16.103 25.592 61.411 o
-9 4 12 30.201 8.051 20.128 96.059 o
-9 4 13 1.995 15.528 49.171 16.891 o
-9 5 1 311.132 295.861 59.235 5.711 o
-9 5 2 18.104 8.627 18.691 114.139 o
-9 5 3 488.350 403.117 45.145 3.977 o
-9 5 4 0.771 26.742 25.592 62.069 o
-9 5 5 135.717 123.934 27.317 28.726 o
-9 5 6 25.814 43.420 23.867 67.136 o
-9 5 7 132.100 102.080 28.755 29.038 o
-9 5 8 33.526 48.884 26.455 53.913 o
-9 5 9 37.065 53.484 25.880 55.209 o
-9 5 10 34.983 74.188 29.330 43.010 o
-9 5 11 4.667 46.296 29.905 45.021 o
-9 5 12 2.580 25.880 24.729 66.373 o
-9 5 13 14.177 18.978 23.867 70.543 o
-9 6 1 0.053 82.527 42.845 21.910 o
-9 6 2 528.701 330.942 53.772 3.639 o
-9 6 3 12.387 12.940 25.304 63.215 o
-9 6 4 213.637 189.467 48.309 10.269 o
-9 6 5 9.177 16.103 28.180 51.131 o
-9 6 6 205.354 245.827 38.532 12.200 o
-9 6 7 32.069 58.948 28.180 47.538 o
-9 6 8 73.754 48.884 25.304 50.627 o
-9 6 9 29.715 22.141 21.854 80.703 o
-9 6 10 9.478 18.116 23.579 72.726 o
-9 6 11 1.917 14.377 23.292 75.132 o
-9 6 12 1.651 5.463 21.566 87.803 o
-9 7 1 135.423 128.247 30.193 25.529 o
-9 7 2 0.143 14.090 27.892 52.468 o
-9 7 3 244.508 165.313 39.107 12.084 o
-9 7 4 14.790 48.309 25.880 58.716 o
-9 7 5 294.145 377.525 60.673 5.295 o
-9 7 6 4.348 13.515 19.266 109.471 o
-9 7 7 166.711 81.952 29.043 25.702 o
-9 7 8 23.374 6.614 26.742 56.177 o
-9 7 9 16.598 70.162 29.330 45.083 o
-9 7 10 1.176 7.476 25.304 63.781 o
-9 7 11 1.821 33.931 29.905 45.386 o
-9 7 12 2.518 64.699 46.583 18.652 o
-9 8 1 0.444 2.013 15.240 175.922 o
-9 8 2 69.260 76.776 29.618 37.918 o
-9 8 3 13.573 6.039 20.128 99.694 o
-9 8 4 251.836 216.209 36.519 11.428 o
-9 8 5 14.119 24.154 24.442 67.074 o
-9 8 6 244.517 131.986 34.794 14.193 o
-9 8 7 7.087 17.253 25.592 61.992 o
-9 8 8 56.127 75.626 28.755 41.718 o
-9 8 9 1.259 49.746 25.880 59.959 o
-9 8 10 8.059 52.334 32.206 38.645 o
-9 8 11 4.530 35.369 35.656 31.929 o
-9 9 1 19.415 16.965 17.541 127.254 o
-9 9 2 21.709 36.231 23.867 68.445 o
-9 9 3 90.188 134.574 33.931 25.856 o
-9 9 4 8.732 15.815 24.442 67.863 o
-9 9 5 192.278 244.389 47.733 10.242 o
-9 9 6 20.552 12.365 22.429 79.287 o
-9 9 7 89.223 139.462 44.570 16.860 o
-9 9 8 13.072 36.806 29.043 47.485 o
-9 9 9 43.882 36.806 28.468 46.569 o
-9 9 10 4.152 13.802 23.004 76.918 o
-9 9 11 13.199 20.416 37.957 28.180 o
-9 10 1 3.466 7.189 19.266 109.846 o
-9 10 2 22.397 38.244 21.566 82.569 o
-9 10 3 23.935 68.725 32.493 36.664 o
-9 10 4 105.829 59.810 29.905 33.685 o
-9 10 5 0.144 15.815 21.279 90.033 o
-9 10 6 62.974 70.162 29.618 39.158 o
-9 10 7 17.502 37.669 32.206 38.551 o
-9 10 8 54.533 74.188 32.493 34.024 o
-9 10 9 2.628 9.489 35.369 32.644 o
-9 10 10 46.579 78.501 41.695 21.901 o
-9 11 1 52.244 74.476 37.094 26.983 o
-9 11 2 4.578 25.017 24.154 69.444 o
-9 11 3 49.351 33.068 29.330 43.690 o
-9 11 4 3.812 25.592 21.279 89.314 o
-9 11 5 33.833 86.840 32.206 35.832 o
-9 11 6 0.164 20.128 30.193 44.740 o
-9 11 7 28.089 116.745 41.120 22.451 o
-9 11 8 3.167 34.218 93.454 4.675 o
-9 11 9 56.852 53.772 26.455 49.764 o
-9 12 1 9.845 47.446 65.849 9.383 o
-9 12 2 53.333 115.883 61.536 10.214 o
-9 12 3 2.326 11.214 19.553 106.583 o
-9 12 4 20.409 36.231 31.343 40.539 o
-9 12 5 1.206 18.116 31.055 42.293 o
-9 12 6 19.491 46.583 36.231 30.398 o
-9 12 7 2.142 25.304 35.944 31.539 o
-8 0 2 835.472 980.173 79.939 1.110 o
-8 0 4 1672.650 1965.490 137.737 0.290 o
-8 0 6 254.604 253.016 37.669 10.391 o
-8 0 8 314.245 334.105 46.008 6.671 o
-8 0 10 2.547 0.000 45.721 19.549 o
-8 0 12 30.505 0.000 52.047 14.997 o
-8 0 14 32.401 20.704 79.651 6.409 o
-8 1 1 658.565 624.502 41.120 2.270 o
-8 1 2 0.236 122.496 27.317 50.349 o
-8 1 3 1208.310 1449.400 73.613 0.583 o
-8 1 4 50.272 94.604 30.480 37.361 o
-8 1 5 786.140 679.137 54.347 1.642 o
-8 1 6 20.146 24.442 20.416 93.957 o
-8 1 7 266.513 229.149 27.605 12.476 o
-8 1 8 62.225 37.094 22.141 67.754 o
-8 1 9 51.124 109.557 27.605 42.741 o
-8 1 10 32.911 37.094 37.094 28.743 o
-8 1 11 42.017 14.665 29.618 44.451 o
-8 1 12 48.143 31.343 35.081 31.408 o
-8 1 13 16.823 33.356 36.806 29.740 o
-8 1 14 2.539 37.957 68.725 8.638 o
-8 2 1 42.915 51.471 17.541 104.990 o
-8 2 2 819.670 759.910 48.021 1.502 o
-8 2 3 83.011 133.999 27.030 36.485 o
-8 2 4 857.947 1031.330 67.574 1.098 o
-8 2 5 23.440 16.103 16.103 147.818 o
-8 2 6 472.535 547.151 46.871 3.454 o
-8 2 7 121.542 131.986 23.292 35.499 o
-8 2 8 14.214 18.691 17.541 128.803 o
-8 2 9 75.014 41.695 20.128 72.432 o
-8 2 10 212.822 249.853 39.969 11.441 o
-8 2 11 8.445 27.605 32.493 38.395 o
-8 2 12 23.433 8.627 32.206 38.901 o
-8 2 13 8.960 6.326 35.369 32.602 o
-8 2 14 13.803 58.373 66.999 9.040 o
-8 3 1 439.515 403.980 28.755 5.141 o
-8 3 2 2.313 21.279 10.927 334.147 o
-8 3 3 725.580 714.793 52.047 1.776 o
-8 3 4 3.447 11.502 16.390 151.297 o
-8 3 5 369.898 340.431 32.206 6.714 o
-8 3 6 241.233 273.719 29.905 12.132 o
-8 3 7 75.001 92.016 21.854 55.902 o
-8 3 8 47.353 50.896 18.978 90.431 o
-8 3 9 207.962 204.132 31.343 15.445 o
-8 3 10 0.590 17.828 28.468 50.331 o
-8 3 11 88.341 57.510 36.231 26.365 o
-8 3 12 0.081 0.000 32.206 39.401 o
-8 3 13 29.602 28.180 35.369 31.828 o
-8 3 14 0.175 31.343 39.969 25.511 o
-8 4 1 204.189 221.673 22.429 18.402 o
-8 4 2 316.531 313.976 27.892 8.772 o
-8 4 3 6.653 28.180 13.515 214.976 o
-8 4 4 118.840 117.896 21.279 40.872 o
-8 4 5 254.437 209.020 23.004 14.811 o
-8 4 6 159.050 109.269 21.279 32.875 o
-8 4 7 49.090 33.643 14.953 136.782 o
-8 4 8 377.056 378.963 39.969 5.713 o
-8 4 9 2.472 33.356 25.880 60.445 o
-8 4 10 45.502 17.253 25.592 57.913 o
-8 4 11 0.783 20.128 32.206 39.324 o
-8 4 12 76.202 148.635 39.969 20.539 o
-8 4 13 7.586 85.115 36.806 29.227 o
-8 4 14 20.523 0.000 27.605 53.121 o
-8 5 1 248.804 267.968 31.631 11.555 o
-8 5 2 166.950 166.751 22.141 25.950 o
-8 5 3 1.746 20.416 15.815 161.786 o
-8 5 4 157.991 158.124 23.292 26.973 o
-8 5 5 100.000 97.767 18.403 56.576 o
-8 5 6 6.137 12.940 11.790 288.311 o
-8 5 7 437.665 382.413 36.806 4.984 o
-8 5 8 24.563 12.940 21.854 82.683 o
-8 5 9 108.969 114.158 35.081 23.928 o
-8 5 10 1.070 12.652 25.304 63.728 o
-8 5 11 54.557 74.188 34.506 30.587 o
-8 5 12 0.000 15.528 23.292 75.186 o
-8 5 13 44.729 64.699 32.206 35.847 o
-8 6 1 2.961 13.515 14.377 196.146 o
-8 6 2 10.991 35.656 19.266 105.996 o
-8 6 3 4.947 27.030 13.515 216.740 o
-8 6 4 0.930 25.017 14.377 194.752 o
-8 6 5 1.491 20.416 13.802 211.880 o
-8 6 6 280.572 308.513 30.768 9.686 o
-8 6 7 18.125 12.077 15.815 157.041 o
-8 6 8 172.826 165.600 35.656 17.011 o
-8 6 9 2.322 16.390 20.128 100.392 o
-8 6 10 85.329 56.935 27.892 40.780 o
-8 6 11 3.082 18.116 18.978 112.665 o
-8 6 12 45.778 43.420 25.880 54.592 o
-8 6 13 0.134 14.377 24.729 66.725 o
-8 7 1 28.849 40.545 16.103 135.741 o
-8 7 2 110.037 140.325 27.317 31.237 o
-8 7 3 74.582 83.965 17.541 75.283 o
-8 7 4 44.702 29.618 12.940 178.665 o
-8 7 5 16.345 19.841 14.953 173.516 o
-8 7 6 3.444 17.828 15.528 167.655 o
-8 7 7 174.216 188.604 52.047 10.328 o
-8 7 8 0.361 13.802 19.841 103.571 o
-8 7 9 116.748 96.904 30.768 28.799 o
-8 7 10 9.188 33.643 23.004 75.554 o
-8 7 11 47.227 30.768 22.716 69.991 o
-8 7 12 0.900 27.605 25.304 63.452 o
-8 7 13 32.893 81.952 75.051 7.136 o
-8 8 1 9.690 53.772 25.017 62.969 o
-8 8 2 105.660 77.926 20.416 52.472 o
-8 8 3 0.225 4.888 14.665 189.911 o
-8 8 4 97.562 102.943 27.892 35.157 o
-8 8 5 0.018 17.541 18.403 120.190 o
-8 8 6 29.814 61.823 31.631 38.397 o
-8 8 7 6.412 12.940 19.553 106.090 o
-8 8 8 82.891 64.986 33.356 30.428 o
-8 8 9 0.178 44.858 41.407 23.713 o
-8 8 10 72.207 71.600 29.043 39.093 o
-8 8 11 2.928 18.116 27.605 53.454 o
-8 8 12 46.046 31.055 33.068 35.256 o
-8 9 1 62.784 50.321 19.553 79.168 o
-8 9 2 27.343 20.128 14.377 176.963 o
-8 9 3 48.974 44.858 23.867 62.120 o
-8 9 4 11.448 4.888 18.691 115.873 o
-8 9 5 147.998 151.510 34.794 19.675 o
-8 9 6 0.410 20.704 20.704 94.896 o
-8 9 7 6.697 11.214 21.279 89.737 o
-8 9 8 14.398 28.755 20.991 89.824 o
-8 9 9 74.005 73.325 28.468 39.972 o
-8 9 10 0.278 34.506 26.167 59.224 o
-8 9 11 55.396 77.351 39.969 23.343 o
-8 10 1 0.794 6.039 13.227 233.239 o
-8 10 2 21.119 15.815 13.227 215.605 o
-8 10 3 3.906 25.304 27.892 52.210 o
-8 10 4 58.948 86.840 32.781 32.538 o
-8 10 5 7.030 7.476 24.154 69.806 o
-8 10 6 83.732 37.957 21.566 63.096 o
-8 10 7 1.919 38.532 26.167 59.014 o
-8 10 8 20.360 8.914 19.841 101.074 o
-8 10 9 12.013 71.888 33.356 35.462 o
-8 10 10 43.441 44.570 30.480 40.711 o
-8 10 11 2.769 18.116 35.656 32.083 o
-8 11 1 4.492 4.026 15.528 168.980 o
-8 11 2 3.668 17.253 20.704 94.762 o
-8 11 3 57.739 60.961 28.180 43.999 o
-8 11 4 0.632 42.557 37.382 29.072 o
-8 11 5 39.773 4.313 18.116 113.959 o
-8 11 6 5.475 13.802 21.566 87.367 o
-8 11 7 49.643 61.536 30.193 39.928 o
-8 11 8 0.309 14.090 29.043 48.397 o
-8 11 9 25.140 66.712 36.519 29.340 o
-8 11 10 0.135 23.579 27.030 55.747 o
-8 12 1 2.660 12.940 16.678 146.163 o
-8 12 2 21.649 104.093 52.909 14.124 o
-8 12 3 2.182 20.991 18.978 112.593 o
-8 12 4 58.936 52.909 25.304 53.315 o
-8 12 5 9.272 3.738 19.553 106.289 o
-8 12 6 13.330 19.841 21.854 83.924 o
-8 12 7 2.806 45.721 28.468 49.728 o
-8 12 8 38.270 42.270 65.561 9.374 o
-8 13 1 21.606 38.819 31.631 39.691 o
-8 13 2 6.645 41.982 48.021 17.621 o
-8 13 3 30.108 83.677 52.334 14.448 o
-8 13 4 1.151 30.768 27.317 54.419 o
-8 13 5 26.515 39.969 34.794 32.745 o
-8 13 6 8.961 4.313 21.854 85.187 o
-8 13 7 14.345 157.549 206.720 0.953 o
-7 0 2 293.596 305.925 49.171 6.963 o
-7 0 4 2492.440 2290.680 156.399 0.161 o
-7 0 6 582.567 862.853 69.875 1.802 o
-7 0 8 156.409 128.823 37.094 18.409 o
-7 0 10 89.137 167.326 40.832 18.711 o
-7 0 12 48.637 34.506 61.823 10.486 o
-7 0 14 1.082 0.000 78.214 6.680 o
-7 1 1 520.684 420.370 31.343 3.996 o
-7 1 2 21.207 90.003 22.716 69.042 o
-7 1 3 1197.970 1376.940 70.737 0.614 o
-7 1 4 3.768 11.502 23.579 73.297 o
-7 1 5 1064.090 1263.670 67.574 0.752 o
-7 1 6 0.192 0.000 18.116 124.526 o
-7 1 7 287.298 240.651 26.742 11.380 o
-7 1 8 138.268 108.407 26.742 30.130 o
-7 1 9 229.856 231.162 33.931 12.705 o
-7 1 10 25.576 30.768 22.429 76.803 o
-7 1 11 42.804 46.296 29.330 43.682 o
-7 1 12 0.001 46.583 41.982 23.064 o
-7 1 13 5.256 33.931 48.021 17.656 o
-7 1 14 9.502 19.841 42.270 22.789 o
-7 2 1 0.189 8.627 14.090 205.486 o
-7 2 2 1191.470 1267.120 56.935 0.671 o
-7 2 3 16.200 29.618 15.240 164.185 o
-7 2 4 520.171 528.173 41.695 3.300 o
-7 2 5 48.423 36.231 19.553 89.041 o
-7 2 6 450.257 446.221 35.081 4.501 o
-7 2 7 118.743 138.024 23.292 35.455 o
-7 2 8 362.530 324.903 31.343 7.104 o
-7 2 9 30.462 6.326 20.991 88.802 o
-7 2 10 139.133 105.819 27.892 28.854 o
-7 2 11 2.792 3.163 26.455 58.366 o
-7 2 12 0.456 0.000 33.356 36.730 o
-7 2 13 3.282 40.257 39.682 25.797 o
-7 2 14 21.253 61.823 55.785 12.936 o
-7 3 1 906.970 1017.810 52.909 1.090 o
-7 3 2 28.526 25.880 9.489 341.113 o
-7 3 3 991.812 1062.100 46.871 0.965 o
-7 3 4 14.458 18.978 11.214 301.176 o
-7 3 5 194.789 212.759 23.004 19.469 o
-7 3 6 33.339 50.896 18.116 105.328 o
-7 3 7 660.395 459.736 35.656 2.726 o
-7 3 8 38.420 34.218 16.103 130.702 o
-7 3 9 158.281 120.484 25.017 28.138 o
-7 3 10 32.784 60.961 32.206 36.934 o
-7 3 11 43.053 32.781 34.794 32.134 o
-7 3 12 1.690 17.253 33.931 35.439 o
-7 3 13 14.287 32.781 34.218 34.423 o
-7 3 14 1.257 34.506 64.124 9.924 o
-7 4 1 0.268 12.077 6.901 845.834 o
-7 4 2 744.953 918.637 48.596 1.488 o
-7 4 3 30.815 15.815 8.339 427.963 o
-7 4 4 241.663 209.596 21.279 16.151 o
-7 4 5 7.566 25.017 12.077 267.396 o
-7 4 6 523.076 406.855 33.356 3.988 o
-7 4 7 7.804 36.231 15.528 161.695 o
-7 4 8 235.663 254.453 27.317 13.507 o
-7 4 9 81.905 90.578 24.442 46.576 o
-7 4 10 41.746 64.411 30.193 40.612 o
-7 4 11 10.119 34.794 23.579 71.812 o
-7 4 12 70.823 50.609 30.480 37.527 o
-7 4 13 0.008 28.755 27.892 52.288 o
-7 4 14 15.694 35.369 33.643 35.500 o
-7 5 1 222.909 246.402 21.566 16.099 o
-7 5 2 65.230 73.613 12.652 120.097 o
-7 5 3 185.027 216.784 20.416 21.430 o
-7 5 4 6.699 12.365 9.777 415.075 o
-7 5 5 774.096 812.819 57.798 1.488 o
-7 5 6 16.196 30.768 14.090 189.382 o
-7 5 7 155.719 156.399 23.292 27.435 o
-7 5 8 31.571 50.034 16.678 122.510 o
-7 5 9 58.319 87.415 24.729 51.618 o
-7 5 10 55.629 67.862 25.017 53.443 o
-7 5 11 109.683 99.493 27.892 33.555 o
-7 5 12 0.366 14.090 21.854 85.398 o
-7 5 13 70.211 43.708 29.330 40.584 o
-7 5 14 1.324 6.039 22.141 83.305 o
-7 6 1 36.848 31.631 12.652 196.398 o
-7 6 2 41.169 32.781 13.515 170.281 o
-7 6 3 9.683 16.103 11.502 296.694 o
-7 6 4 452.744 562.966 48.021 3.512 o
-7 6 5 34.523 47.446 13.802 163.974 o
-7 6 6 296.838 269.118 30.193 9.889 o
-7 6 7 67.308 88.566 20.991 62.282 o
-7 6 8 59.468 37.669 16.678 106.348 o
-7 6 9 19.849 34.218 20.416 92.782 o
-7 6 10 90.064 81.952 24.442 45.681 o
-7 6 11 0.168 28.468 24.154 69.617 o
-7 6 12 133.809 78.501 27.317 32.316 o
-7 6 13 0.448 14.665 26.742 57.061 o
-7 7 1 335.915 335.543 32.493 7.503 o
-7 7 2 199.360 205.282 25.304 18.418 o
-7 7 3 40.273 55.210 13.227 160.446 o
-7 7 4 4.452 14.665 14.377 195.425 o
-7 7 5 119.702 112.432 21.566 40.836 o
-7 7 6 92.565 110.707 20.991 49.878 o
-7 7 7 146.697 137.162 29.905 24.089 o
-7 7 8 15.108 28.755 20.128 97.254 o
-7 7 9 149.369 137.737 31.055 22.846 o
-7 7 10 0.182 33.643 36.519 30.529 o
-7 7 11 78.160 54.635 27.892 42.107 o
-7 7 12 4.927 13.227 22.141 82.970 o
-7 7 13 48.881 103.806 32.493 33.181 o
-7 8 1 6.915 5.176 9.489 446.107 o
-7 8 2 267.723 312.251 38.244 8.939 o
-7 8 3 4.748 8.914 10.352 376.212 o
-7 8 4 1.059 13.227 13.515 222.499 o
-7 8 5 14.139 8.914 14.090 199.824 o
-7 8 6 74.180 49.459 28.180 42.418 o
-7 8 7 6.720 36.806 31.343 41.142 o
-7 8 8 242.429 268.831 48.596 8.479 o
-7 8 9 0.012 36.806 41.695 23.428 o
-7 8 10 68.675 86.553 32.206 32.586 o
-7 8 11 9.160 39.682 27.605 52.624 o
-7 8 12 53.837 129.110 39.107 23.063 o
-7 9 1 48.713 42.557 15.528 125.397 o
-7 9 2 0.392 7.476 12.365 266.788 o
-7 9 3 140.031 137.449 21.566 33.514 o
-7 9 4 11.912 12.652 11.214 310.722 o
-7 9 5 13.723 54.922 31.343 40.392 o
-7 9 6 3.271 15.528 46.871 18.584 o
-7 9 7 77.115 63.836 28.468 40.217 o
-7 9 8 1.628 41.982 27.892 51.938 o
-7 9 9 119.619 93.741 33.643 25.357 o
-7 9 10 6.609 28.755 32.493 38.429 o
-7 9 11 79.157 60.673 27.605 42.151 o
-7 9 12 2.614 11.790 31.631 40.795 o
-7 10 1 1.243 5.463 11.790 293.440 o
-7 10 2 37.971 168.188 44.283 18.418 o
-7 10 3 2.260 3.163 8.051 627.938 o
-7 10 4 115.762 146.047 31.631 25.268 o
-7 10 5 0.918 6.901 31.918 40.101 o
-7 10 6 25.080 116.745 69.587 8.234 o
-7 10 7 21.594 56.935 27.605 50.740 o
-7 10 8 33.440 89.716 37.382 27.181 o
-7 10 9 0.148 25.017 23.292 74.947 o
-7 10 10 109.645 25.592 29.043 37.052 o
-7 10 11 10.581 18.403 28.468 50.010 o
-7 11 1 7.642 25.304 18.403 118.177 o
-7 11 2 10.764 66.712 58.085 11.993 o
-7 11 3 66.310 14.090 19.841 83.950 o
-7 11 4 0.786 11.502 17.253 136.949 o
-7 11 5 111.170 105.243 40.545 19.385 o
-7 11 6 3.795 14.953 22.141 82.988 o
-7 11 7 8.524 8.051 33.643 36.018 o
-7 11 8 5.279 19.553 23.867 71.253 o
-7 11 9 36.708 81.089 43.995 20.044 o
-7 11 10 1.963 78.789 56.647 12.619 o
-7 12 1 7.496 28.755 44.570 20.487 o
-7 12 2 31.471 43.708 21.279 81.407 o
-7 12 3 1.710 25.592 28.468 50.202 o
-7 12 4 82.304 97.767 39.682 21.824 o
-7 12 5 7.114 8.339 20.128 100.320 o
-7 12 6 22.211 42.557 23.579 69.417 o
-7 12 7 0.595 4.601 29.618 46.579 o
-7 12 8 22.128 90.866 54.922 13.202 o
-7 12 9 0.014 56.360 41.407 23.645 o
-7 13 1 78.778 91.441 30.768 33.637 o
-7 13 2 0.082 15.815 21.279 90.037 o
-7 13 3 36.046 40.832 28.180 48.119 o
-7 13 4 0.763 26.167 34.218 34.803 o
-7 13 5 11.256 80.514 39.107 25.942 o
-7 13 6 2.607 50.321 33.643 35.684 o
-7 13 7 30.202 95.754 62.398 10.219 o
-7 13 8 5.063 29.905 71.025 8.090 o
-7 14 1 0.351 29.043 34.218 34.788 o
-7 14 2 42.354 33.643 31.343 39.182 o
-7 14 3 4.186 115.883 66.424 9.124 o
-7 14 4 10.028 2.013 45.721 19.530 o
-7 14 5 4.293 21.566 39.682 25.888 o
-7 14 6 19.351 41.695 44.570 20.286 o
-6 0 2 2240.110 2230.010 160.999 0.185 o
-6 0 4 1399.490 1708.450 104.093 0.414 o
-6 0 6 22.446 0.000 18.116 121.303 o
-6 0 8 6.559 24.154 23.004 76.358 o
-6 0 10 196.550 156.111 44.570 12.415 o
-6 0 12 18.190 43.995 54.635 13.564 o
-6 0 14 93.267 86.840 62.974 9.528 o
-6 1 1 790.559 746.682 38.244 1.641 o
-6 1 2 63.120 150.935 23.004 47.430 o
-6 1 3 2775.990 3333.510 137.737 0.113 o
-6 1 4 7.299 0.000 14.377 196.819 o
-6 1 5 187.366 209.308 17.541 22.912 o
-6 1 6 182.800 223.685 21.566 20.769 o
-6 1 7 16.935 35.369 13.227 208.817 o
-6 1 8 0.250 6.614 12.077 279.763 o
-6 1 9 165.131 110.994 25.017 27.832 o
-6 1 10 15.671 31.631 18.403 114.846 o
-6 1 11 75.362 105.531 34.218 28.086 o
-6 1 12 11.688 12.077 28.468 50.092 o
-6 1 13 63.750 48.596 35.656 29.075 o
-6 1 14 0.539 11.790 40.257 25.205 o
-6 2 1 13.844 35.081 7.476 560.246 o
-6 2 2 971.903 1017.530 45.721 1.021 o
-6 2 3 52.935 29.618 12.365 175.910 o
-6 2 4 187.286 174.802 13.227 27.596 o
-6 2 5 342.861 406.855 23.292 7.160 o
-6 2 6 308.956 259.917 18.691 11.094 o
-6 2 7 23.784 26.167 10.064 327.417 o
-6 2 8 223.764 175.952 21.279 19.143 o
-6 2 9 1.201 8.051 11.790 293.021 o
-6 2 10 62.341 41.982 18.116 91.145 o
-6 2 11 63.070 64.986 41.982 21.278 o
-6 2 12 100.868 119.046 51.759 13.080 o
-6 2 13 2.143 26.455 26.455 58.054 o
-6 2 14 77.122 120.771 45.145 17.277 o
-6 3 1 259.927 230.299 15.528 15.271 o
-6 3 2 26.538 27.892 7.476 484.990 o
-6 3 3 1.931 33.068 8.914 478.745 o
-6 3 4 57.028 66.999 10.064 168.082 o
-6 3 5 478.622 456.285 22.716 4.461 o
-6 3 6 92.679 111.570 12.940 74.447 o
-6 3 7 554.043 428.997 30.193 3.670 o
-6 3 8 56.036 45.433 14.665 126.755 o
-6 3 9 117.238 82.239 18.691 52.167 o
-6 3 10 113.337 96.617 26.167 35.944 o
-6 3 11 125.314 93.454 37.382 21.400 o
-6 3 12 26.559 31.631 32.493 37.600 o
-6 3 13 138.273 137.162 32.781 22.514 o
-6 3 14 15.374 12.652 27.317 54.172 o
-6 4 1 35.115 40.545 6.039 456.294 o
-6 4 2 13.958 10.064 4.888 1356.010 o
-6 4 3 10.571 20.128 7.764 604.112 o
-6 4 4 226.500 217.647 17.253 18.213 o
-6 4 5 1.754 12.940 7.189 773.272 o
-6 4 6 355.714 328.066 22.141 7.911 o
-6 4 7 63.050 77.926 14.665 103.412 o
-6 4 8 454.505 416.344 35.656 4.606 o
-6 4 9 21.205 5.176 14.377 188.750 o
-6 4 10 256.158 223.973 38.244 10.731 o
-6 4 11 86.854 74.188 41.695 20.389 o
-6 4 12 143.949 154.961 35.369 19.464 o
-6 4 13 23.208 33.068 22.429 77.050 o
-6 4 14 18.131 22.429 32.781 37.510 o
-6 5 1 186.479 147.485 13.227 30.339 o
-6 5 2 143.047 120.771 11.214 48.532 o
-6 5 3 42.691 23.867 6.901 411.670 o
-6 5 4 11.553 23.579 8.339 517.500 o
-6 5 5 267.874 221.673 21.854 13.807 o
-6 5 6 6.961 42.845 11.214 292.515 o
-6 5 7 440.015 326.053 33.643 5.503 o
-6 5 8 64.532 58.948 19.841 74.763 o
-6 5 9 431.765 377.237 36.519 5.111 o
-6 5 10 24.123 42.845 19.841 95.134 o
-6 5 11 306.458 249.277 41.120 8.328 o
-6 5 12 10.948 29.905 24.729 65.581 o
-6 5 13 14.774 31.918 27.892 51.448 o
-6 5 14 0.095 27.605 27.030 55.680 o
-6 6 1 4.309 46.871 15.815 155.123 o
-6 6 2 329.259 320.015 23.867 8.671 o
-6 6 3 73.034 78.789 12.940 105.813 o
-6 6 4 60.479 74.188 12.940 123.011 o
-6 6 5 35.245 20.704 12.077 224.737 o
-6 6 6 591.417 440.182 37.094 3.199 o
-6 6 7 164.255 158.699 22.429 26.707 o
-6 6 8 377.682 319.152 33.068 6.711 o
-6 6 9 27.243 47.446 23.292 69.566 o
-6 6 10 272.653 272.569 39.394 9.191 o
-6 6 11 4.854 23.004 22.716 78.489 o
-6 6 12 62.728 66.712 26.167 48.391 o
-6 6 13 0.347 15.240 25.880 60.918 o
-6 7 1 139.864 132.273 17.541 39.213 o
-6 7 2 24.825 15.528 8.051 491.142 o
-6 7 3 121.252 103.231 16.103 52.628 o
-6 7 4 12.674 20.416 11.502 289.098 o
-6 7 5 629.290 451.397 41.120 2.849 o
-6 7 6 214.744 170.776 26.167 18.213 o
-6 7 7 379.833 325.766 36.231 6.375 o
-6 7 8 132.069 91.441 22.716 38.440 o
-6 7 9 240.309 196.943 32.493 13.433 o
-6 7 10 4.251 16.965 19.553 106.108 o
-6 7 11 77.640 77.639 26.742 43.022 o
-6 7 12 9.674 12.940 23.867 71.180 o
-6 7 13 14.541 52.047 25.880 58.529 o
-6 8 1 24.080 18.978 8.627 435.116 o
-6 8 2 64.258 56.360 12.652 132.696 o
-6 8 3 71.462 85.403 16.390 82.688 o
-6 8 4 525.603 448.809 38.244 3.649 o
-6 8 5 1.400 11.790 12.940 242.736 o
-6 8 6 511.254 351.645 42.270 4.104 o
-6 8 7 241.440 261.067 34.218 11.461 o
-6 8 8 288.627 253.303 33.068 10.020 o
-6 8 9 13.370 46.583 19.266 103.607 o
-6 8 10 9.728 5.751 24.442 68.094 o
-6 8 11 22.464 22.716 22.429 78.160 o
-6 8 12 19.750 25.880 23.292 72.847 o
-6 8 13 4.015 46.296 23.867 70.171 o
-6 9 1 311.600 311.101 34.506 8.226 o
-6 9 2 9.942 37.957 9.777 371.310 o
-6 9 3 406.844 333.530 38.244 5.710 o
-6 9 4 115.491 186.591 27.892 26.667 o
-6 9 5 460.251 365.160 42.557 4.559 o
-6 9 6 57.237 72.463 23.004 60.063 o
-6 9 7 285.058 261.067 39.969 8.909 o
-6 9 8 17.036 30.193 20.416 94.014 o
-6 9 9 14.123 23.579 25.017 64.108 o
-6 9 10 8.566 9.489 21.854 85.022 o
-6 9 11 7.686 13.227 24.154 69.623 o
-6 9 12 3.393 29.043 24.729 66.224 o
-6 10 1 3.197 13.515 12.365 264.337 o
-6 10 2 784.793 610.412 59.235 1.698 o
-6 10 3 5.982 18.116 10.352 367.918 o
-6 10 4 583.044 441.620 51.184 2.961 o
-6 10 5 148.730 118.758 25.592 29.096 o
-6 10 6 67.828 54.922 29.618 39.509 o
-6 10 7 5.068 18.978 17.541 131.261 o
-6 10 8 65.149 65.849 26.455 47.172 o
-6 10 9 2.348 81.377 39.969 25.077 o
-6 10 10 19.152 26.167 28.755 48.372 o
-6 10 11 5.330 18.116 39.394 26.272 o
-6 11 1 308.610 292.985 45.145 7.268 o
-6 11 2 20.139 30.193 20.416 93.238 o
-6 11 3 699.265 512.645 81.952 1.815 o
-6 11 4 1.685 14.665 13.227 231.710 o
-6 11 5 137.112 120.196 29.618 26.360 o
-6 11 6 4.450 14.377 19.841 103.196 o
-6 11 7 7.289 10.064 31.631 40.739 o
-6 11 8 11.140 33.356 35.081 32.849 o
-6 11 9 41.706 57.798 42.270 21.819 o
-6 11 10 9.924 32.206 62.111 10.561 o
-6 11 11 0.510 27.892 28.468 50.204 o
-6 12 1 1.327 35.944 37.094 29.562 o
-6 12 2 356.143 304.775 60.386 5.031 o
-6 12 3 6.803 4.026 20.416 97.729 o
-6 12 4 179.854 192.630 40.257 13.897 o
-6 12 5 2.762 4.888 19.266 109.962 o
-6 12 6 49.991 55.210 29.618 41.640 o
-6 12 7 15.203 17.253 37.957 28.173 o
-6 12 8 2.979 14.665 34.506 34.270 o
-6 12 9 12.871 66.712 46.583 18.517 o
-6 12 10 11.543 46.296 44.283 20.621 o
-6 13 1 178.570 205.570 56.360 8.988 o
-6 13 2 1.269 18.116 20.991 92.359 o
-6 13 3 121.883 99.780 35.944 22.670 o
-6 13 4 0.047 20.128 51.184 15.589 o
-6 13 5 38.585 79.364 31.343 37.547 o
-6 13 6 39.077 33.068 26.742 53.165 o
-6 13 7 25.642 81.089 66.999 8.953 o
-6 13 8 15.027 262.792 169.914 1.398 o
-6 13 9 3.383 6.326 37.957 28.351 o
-6 14 1 2.534 25.880 41.695 23.451 o
-6 14 2 39.142 16.678 50.896 15.542 o
-6 14 3 2.203 21.566 45.433 19.770 o
-6 14 4 19.825 17.541 41.407 23.640 o
-6 14 5 13.275 69.587 56.072 12.835 o
-6 14 6 31.667 25.304 51.759 15.063 o
-6 14 7 24.960 104.956 195.793 1.063 o
-6 15 1 34.923 95.467 73.613 7.380 o
-6 15 2 2.279 37.669 72.750 7.710 o
-6 15 3 6.551 152.373 117.321 2.944 o
-6 15 4 3.140 164.738 111.282 3.267 o
-5 0 2 3577.980 4434.460 207.870 0.065 o
-5 0 4 687.277 755.021 43.708 1.898 o
-5 0 6 447.399 417.782 33.356 4.770 o
-5 0 8 168.103 185.441 28.755 20.389 o
-5 0 10 235.526 168.188 48.884 9.829 o
-5 0 12 27.838 14.377 52.622 14.646 o
-5 0 14 137.081 128.247 73.613 6.678 o
-5 1 1 664.913 771.987 29.618 2.044 o
-5 1 2 2257.760 3366.300 103.518 0.146 o
-5 1 3 3164.580 3373.200 121.921 0.097 o
-5 1 4 658.645 806.205 31.055 1.996 o
-5 1 5 398.001 275.157 15.815 7.837 o
-5 1 6 175.010 130.835 14.665 33.619 o
-5 1 7 134.847 153.236 13.802 42.372 o
-5 1 8 17.586 13.227 9.777 386.554 o
-5 1 9 226.922 174.514 23.579 18.047 o
-5 1 10 52.489 61.248 20.128 77.883 o
-5 1 11 81.689 52.622 30.193 36.702 o
-5 1 12 0.001 15.240 23.867 71.617 o
-5 1 13 154.100 114.445 39.969 17.240 o
-5 1 14 4.798 8.914 24.729 66.664 o
-5 2 1 4.219 8.627 3.451 3103.800 o
-5 2 2 2221.100 2531.910 78.214 0.189 o
-5 2 3 11.529 9.489 5.751 1085.210 o
-5 2 4 1516.970 1757.050 56.360 0.399 o
-5 2 5 36.484 53.772 10.639 223.679 o
-5 2 6 301.965 225.123 16.678 12.566 o
-5 2 7 88.563 91.441 10.639 96.090 o
-5 2 8 574.230 400.529 28.180 3.657 o
-5 2 9 23.113 32.493 13.515 195.100 o
-5 2 10 79.481 71.600 18.978 69.242 o
-5 2 11 54.802 72.463 36.231 28.065 o
-5 2 12 173.588 172.789 43.420 13.376 o
-5 2 13 0.530 24.154 32.206 39.297 o
-5 2 14 75.150 83.390 62.111 9.982 o
-5 3 1 661.803 734.030 25.304 2.155 o
-5 3 2 218.549 267.968 14.953 17.210 o
-5 3 3 44.780 83.677 9.202 190.494 o
-5 3 4 187.926 214.196 12.940 24.414 o
-5 3 5 1272.910 1351.920 50.896 0.598 o
-5 3 6 24.505 19.266 5.751 767.523 o
-5 3 7 443.575 427.559 25.880 5.015 o
-5 3 8 16.191 16.390 10.064 366.248 o
-5 3 9 124.762 149.497 20.128 37.352 o
-5 3 10 84.333 96.329 23.867 46.786 o
-5 3 11 152.054 190.042 63.836 7.964 o
-5 3 12 29.351 29.043 30.193 43.249 o
-5 3 13 79.000 140.037 39.969 20.620 o
-5 3 14 0.048 40.257 29.618 46.216 o
-5 4 1 91.876 124.509 9.202 82.418 o
-5 4 2 94.172 128.535 9.489 77.911 o
-5 4 3 115.976 127.672 11.214 59.627 o
-5 4 4 522.145 474.401 24.154 3.869 o
-5 4 5 94.235 124.222 10.927 75.333 o
-5 4 6 1339.840 1273.450 61.823 0.572 o
-5 4 7 38.302 44.858 12.940 176.702 o
-5 4 8 137.946 117.321 19.553 38.870 o
-5 4 9 11.144 16.965 16.103 153.652 o
-5 4 10 406.449 343.019 40.257 5.521 o
-5 4 11 19.365 123.072 50.321 15.447 o
-5 4 12 88.520 129.398 45.433 16.542 o
-5 4 13 6.535 24.442 25.880 60.468 o
-5 4 14 13.801 15.528 29.043 47.992 o
-5 5 1 92.273 87.128 8.051 106.372 o
-5 5 2 95.549 109.844 9.489 84.798 o
-5 5 3 163.565 149.210 12.652 35.789 o
-5 5 4 204.676 198.669 16.390 21.874 o
-5 5 5 433.950 345.032 22.429 5.949 o
-5 5 6 95.293 118.758 17.253 57.418 o
-5 5 7 619.862 495.104 41.407 2.773 o
-5 5 8 4.579 20.416 17.541 131.211 o
-5 5 9 305.342 257.041 33.931 9.268 o
-5 5 10 94.000 25.592 27.030 44.037 o
-5 5 11 168.416 157.549 47.446 12.351 o
-5 5 12 1.051 23.292 24.729 66.522 o
-5 5 13 18.498 10.927 23.004 75.802 o
-5 5 14 4.346 31.055 28.468 50.006 o
-5 6 1 3.370 5.176 7.476 723.180 o
-5 6 2 63.620 77.064 9.777 147.963 o
-5 6 3 71.547 74.476 9.202 141.164 o
-5 6 4 121.346 149.785 14.377 46.799 o
-5 6 5 15.038 12.940 8.051 561.109 o
-5 6 6 174.820 140.900 22.429 26.463 o
-5 6 7 56.051 43.995 15.240 121.016 o
-5 6 8 771.678 599.198 50.321 1.825 o
-5 6 9 7.947 11.214 21.566 87.269 o
-5 6 10 95.986 99.780 27.317 36.667 o
-5 6 11 0.360 27.605 23.579 73.048 o
-5 6 12 47.594 67.574 27.605 46.616 o
-5 6 13 3.525 17.253 24.442 68.116 o
-5 7 1 666.824 403.405 37.957 2.819 o
-5 7 2 3.277 4.601 7.764 671.972 o
-5 7 3 30.489 26.167 8.914 363.839 o
-5 7 4 8.083 20.991 8.051 577.218 o
-5 7 5 330.963 345.319 31.055 7.632 o
-5 7 6 229.840 246.977 31.343 13.002 o
-5 7 7 292.278 234.325 27.030 11.251 o
-5 7 8 3.822 25.017 16.965 139.742 o
-5 7 9 98.020 67.287 28.755 36.265 o
-5 7 10 12.373 26.455 31.055 41.881 o
-5 7 11 187.094 223.973 41.695 12.434 o
-5 7 12 11.970 14.665 20.416 96.551 o
-5 7 13 9.051 61.823 39.394 25.872 o
-5 8 1 35.491 57.222 12.652 176.760 o
-5 8 2 279.402 250.715 25.017 11.806 o
-5 8 3 17.509 18.978 10.064 358.778 o
-5 8 4 242.577 261.642 24.729 13.511 o
-5 8 5 69.303 50.321 16.678 94.468 o
-5 8 6 175.360 158.699 27.030 22.048 o
-5 8 7 68.038 60.961 18.403 80.657 o
-5 8 8 63.469 50.896 20.704 72.269 o
-5 8 9 9.297 25.017 20.991 91.046 o
-5 8 10 174.956 311.963 73.613 5.587 o
-5 8 11 7.133 28.755 28.755 48.950 o
-5 8 12 23.930 39.682 24.442 64.810 o
-5 8 13 0.102 18.403 33.356 36.681 o
-5 9 1 378.714 402.829 33.356 5.891 o
-5 9 2 0.862 17.828 11.790 290.559 o
-5 9 3 370.989 282.921 34.794 7.100 o
-5 9 4 0.015 1.725 15.240 175.940 o
-5 9 5 124.267 169.338 34.506 20.998 o
-5 9 6 29.315 9.777 17.828 120.875 o
-5 9 7 77.537 83.102 20.704 60.624 o
-5 9 8 85.253 63.836 22.141 56.146 o
-5 9 9 85.057 81.089 31.918 31.635 o
-5 9 10 2.474 2.013 25.880 60.999 o
-5 9 11 11.934 71.312 28.755 47.187 o
-5 9 12 2.134 6.614 23.579 73.437 o
-5 10 1 31.768 38.819 12.940 192.069 o
-5 10 2 622.523 629.103 50.609 2.301 o
-5 10 3 9.986 4.601 6.039 1045.790 o
-5 10 4 328.602 261.355 33.931 8.510 o
-5 10 5 0.043 0.000 18.691 116.981 o
-5 10 6 28.588 24.442 18.116 114.472 o
-5 10 7 48.741 28.468 18.691 97.770 o
-5 10 8 126.383 168.188 33.356 21.745 o
-5 10 9 1.088 10.352 23.579 73.415 o
-5 10 10 13.050 14.953 27.030 55.382 o
-5 10 11 0.760 18.691 33.356 36.672 o
-5 10 12 19.297 16.678 35.944 31.311 o
-5 11 1 419.904 375.800 46.583 4.772 o
-5 11 2 5.263 30.193 17.253 134.059 o
-5 11 3 371.846 288.959 41.982 6.409 o
-5 11 4 6.253 2.876 12.652 253.668 o
-5 11 5 83.459 56.647 33.356 30.753 o
-5 11 6 6.335 15.240 20.704 94.596 o
-5 11 7 98.243 100.068 28.180 34.791 o
-5 11 8 1.164 22.141 25.592 62.151 o
-5 11 9 36.636 47.733 26.455 53.546 o
-5 11 10 13.786 37.669 32.493 38.043 o
-5 11 11 7.998 23.004 32.781 37.799 o
-5 12 1 73.147 109.557 32.206 30.949 o
-5 12 2 283.727 265.668 40.257 8.838 o
-5 12 3 49.732 24.729 15.528 132.749 o
-5 12 4 158.966 181.991 24.442 24.343 o
-5 12 5 18.125 4.888 20.416 96.352 o
-5 12 6 134.960 112.145 43.708 16.077 o
-5 12 7 12.931 23.004 22.716 77.638 o
-5 12 8 44.430 15.815 30.768 41.110 o
-5 12 9 7.877 29.330 31.343 41.230 o
-5 12 10 17.558 14.377 30.768 42.691 o
-5 13 1 37.871 65.849 42.557 21.533 o
-5 13 2 46.490 69.875 32.781 34.361 o
-5 13 3 257.482 253.016 49.171 8.223 o
-5 13 4 5.318 13.515 21.566 87.391 o
-5 13 5 150.255 140.900 31.055 22.609 o
-5 13 6 16.426 22.141 27.605 52.723 o
-5 13 7 58.977 196.081 160.424 1.562 o
-5 13 8 0.238 57.798 44.283 20.685 o
-5 13 9 24.119 16.103 34.506 33.814 o
-5 14 1 4.388 35.656 33.068 37.082 o
-5 14 2 69.191 46.871 33.356 32.405 o
-5 14 3 0.744 5.751 21.279 90.211 o
-5 14 4 118.899 209.020 42.845 15.138 o
-5 14 5 21.083 87.703 45.145 19.358 o
-5 14 6 121.917 140.900 77.639 6.129 o
-5 14 7 0.159 26.742 38.244 27.880 o
-5 14 8 23.689 173.364 72.175 7.540 o
-5 15 1 31.977 65.849 57.222 12.209 o
-5 15 2 10.058 10.352 38.532 27.451 o
-5 15 3 14.890 110.707 69.012 8.429 o
-5 15 4 1.146 87.990 149.785 1.819 o
-5 15 5 128.596 235.475 119.046 2.685 o
-5 15 6 2.046 17.253 27.892 52.396 o
-4 0 2 3139.680 2498.270 101.218 0.119 o
-4 0 4 858.108 698.403 40.257 1.522 o
-4 0 6 1623.710 1593.430 88.278 0.374 o
-4 0 8 3160.300 2754.160 169.338 0.106 o
-4 0 10 598.572 287.522 72.463 2.763 o
-4 0 12 7.168 20.991 56.647 12.714 o
-4 0 14 6.457 10.927 61.823 10.685 o
-4 1 1 72.322 120.771 7.189 114.634 o
-4 1 2 6.823 15.815 4.026 2047.210 o
-4 1 3 50.370 142.337 10.352 112.633 o
-4 1 4 912.885 1167.630 38.244 1.016 o
-4 1 5 1420.240 1665.890 51.471 0.451 o
-4 1 6 6.486 19.553 7.189 726.442 o
-4 1 7 2235.070 2267.390 86.553 0.200 o
-4 1 8 16.628 60.961 16.390 133.092 o
-4 1 9 826.472 884.131 80.227 1.192 o
-4 1 10 62.356 27.892 17.541 100.056 o
-4 1 11 34.150 6.326 27.317 53.051 o
-4 1 12 50.605 90.291 31.055 36.387 o
-4 1 13 11.902 58.373 43.995 20.799 o
-4 1 14 0.274 29.330 35.944 31.537 o
-4 2 1 1001.040 1199.830 37.382 0.893 o
-4 2 2 1604.100 1732.320 50.609 0.378 o
-4 2 3 2747.770 3795.870 107.831 0.106 o
-4 2 4 977.864 1051.740 33.643 1.015 o
-4 2 5 833.373 866.016 33.931 1.414 o
-4 2 6 2136.220 2537.660 90.003 0.196 o
-4 2 7 5.105 25.017 8.914 481.745 o
-4 2 8 959.193 659.871 45.721 1.325 o
-4 2 9 13.471 19.266 12.365 252.070 o
-4 2 10 105.508 94.604 22.429 45.046 o
-4 2 11 72.476 121.921 39.107 22.240 o
-4 2 12 112.984 103.518 34.506 24.612 o
-4 2 13 21.485 26.455 31.343 40.735 o
-4 2 14 0.273 20.704 38.244 27.903 o
-4 3 1 3081.590 3847.340 101.505 0.092 o
-4 3 2 108.416 113.870 9.489 72.554 o
-4 3 3 1624.930 2066.710 62.398 0.324 o
-4 3 4 1122.160 1255.040 46.008 0.742 o
-4 3 5 1902.190 1698.100 58.085 0.304 o
-4 3 6 547.178 567.567 26.455 3.230 o
-4 3 7 463.324 424.396 30.480 4.630 o
-4 3 8 144.023 227.424 26.167 22.277 o
-4 3 9 154.138 167.326 26.167 24.567 o
-4 3 10 25.644 41.407 20.416 90.015 o
-4 3 11 82.499 73.613 31.055 33.752 o
-4 3 12 90.771 123.934 41.407 19.292 o
-4 3 13 26.038 25.880 26.455 56.279 o
-4 3 14 9.196 80.802 54.635 13.498 o
-4 4 1 92.968 131.123 9.202 78.643 o
-4 4 2 2492.810 2491.080 74.763 0.165 o
-4 4 3 414.058 373.499 18.691 6.195 o
-4 4 4 3717.090 3914.310 124.509 0.071 o
-4 4 5 29.431 67.287 10.064 240.184 o
-4 4 6 349.944 270.556 22.429 8.927 o
-4 4 7 2.511 27.317 13.227 227.685 o
-4 4 8 6.982 7.476 12.365 263.870 o
-4 4 9 103.361 83.965 20.991 50.687 o
-4 4 10 162.029 182.278 33.931 18.077 o
-4 4 11 174.654 126.810 41.407 15.161 o
-4 4 12 28.902 52.909 31.918 38.129 o
-4 4 13 5.186 10.639 21.279 89.877 o
-4 4 14 45.917 112.145 49.746 15.394 o
-4 5 1 3339.110 3343.290 106.394 0.092 o
-4 5 2 57.652 46.871 6.039 271.958 o
-4 5 3 3363.660 3487.350 127.385 0.087 o
-4 5 4 148.978 148.060 12.077 40.597 o
-4 5 5 611.487 441.908 25.592 3.231 o
-4 5 6 24.420 24.442 9.777 343.934 o
-4 5 7 19.660 36.231 16.965 130.762 o
-4 5 8 45.485 67.287 19.841 81.402 o
-4 5 9 1.280 45.433 19.266 107.222 o
-4 5 10 22.589 63.261 24.729 61.693 o
-4 5 11 69.326 63.261 33.643 31.237 o
-4 5 12 11.797 24.729 21.854 83.796 o
-4 5 13 47.145 57.510 28.180 45.721 o
-4 5 14 0.004 13.515 20.128 100.669 o
-4 6 1 86.870 104.956 9.777 94.671 o
-4 6 2 2598.370 2753.010 106.969 0.143 o
-4 6 3 64.171 69.300 8.051 174.757 o
-4 6 4 1322.920 1135.420 52.334 0.633 o
-4 6 5 158.404 202.982 18.691 26.914 o
-4 6 6 64.763 80.227 15.528 94.713 o
-4 6 7 79.780 65.849 23.004 54.559 o
-4 6 8 38.285 29.618 17.541 114.645 o
-4 6 9 35.707 46.296 20.704 83.641 o
-4 6 10 60.980 88.566 29.043 39.475 o
-4 6 11 15.125 16.965 24.154 68.906 o
-4 6 12 85.688 93.166 32.206 30.497 o
-4 6 13 0.055 12.077 23.004 77.132 o
-4 7 1 1271.620 1189.190 56.647 0.644 o
-4 7 2 119.619 108.407 9.777 66.070 o
-4 7 3 532.977 375.512 25.017 4.250 o
-4 7 4 466.727 376.087 28.468 4.965 o
-4 7 5 411.096 352.508 29.618 5.968 o
-4 7 6 97.747 98.630 17.253 60.814 o
-4 7 7 62.911 36.806 18.403 90.190 o
-4 7 8 142.257 156.111 27.892 25.256 o
-4 7 9 2.524 40.832 23.292 74.087 o
-4 7 10 3.344 41.407 38.819 26.940 o
-4 7 11 106.870 164.450 42.845 16.649 o
-4 7 12 8.423 37.669 36.806 29.883 o
-4 7 13 65.445 121.346 36.806 25.071 o
-4 8 1 132.768 140.037 15.528 42.888 o
-4 8 2 202.455 167.901 15.528 24.606 o
-4 8 3 277.384 259.342 22.716 12.077 o
-4 8 4 371.331 284.934 26.742 7.734 o
-4 8 5 262.922 270.556 31.918 10.860 o
-4 8 6 110.039 104.956 18.403 51.352 o
-4 8 7 84.500 88.566 18.978 63.141 o
-4 8 8 23.009 16.678 17.541 125.867 o
-4 8 9 9.475 31.631 36.231 30.871 o
-4 8 10 209.010 171.351 38.244 13.780 o
-4 8 11 11.690 35.656 30.768 42.492 o
-4 8 12 59.546 68.437 27.317 45.488 o
-4 8 13 15.093 128.535 52.909 14.051 o
-4 9 1 171.247 151.798 18.978 28.833 o
-4 9 2 30.464 15.240 12.365 229.603 o
-4 9 3 177.864 199.819 20.128 23.478 o
-4 9 4 359.746 378.675 36.519 6.237 o
-4 9 5 15.630 20.991 15.240 167.434 o
-4 9 6 162.845 134.286 22.141 29.071 o
-4 9 7 194.753 204.420 27.030 18.107 o
-4 9 8 0.430 19.553 23.292 75.081 o
-4 9 9 193.379 222.535 43.995 11.538 o
-4 9 10 2.800 9.777 34.218 34.871 o
-4 9 11 70.470 87.415 29.043 38.225 o
-4 9 12 28.021 44.283 27.317 51.744 o
-4 10 1 50.736 41.407 11.502 185.228 o
-4 10 2 24.832 14.953 12.077 249.303 o
-4 10 3 155.443 169.626 19.266 29.824 o
-4 10 4 11.915 0.863 15.815 161.681 o
-4 10 5 85.416 71.025 22.429 54.045 o
-4 10 6 64.784 52.047 24.442 55.216 o
-4 10 7 1.018 14.953 22.716 79.002 o
-4 10 8 302.920 305.925 62.398 5.456 o
-4 10 9 1.806 27.605 24.729 66.368 o
-4 10 10 93.759 130.260 33.643 26.049 o
-4 10 11 14.981 37.094 29.330 46.454 o
-4 10 12 64.419 107.544 34.218 28.928 o
-4 11 1 1.851 20.991 14.665 187.718 o
-4 11 2 5.843 8.051 11.214 320.648 o
-4 11 3 4.634 12.077 8.339 571.484 o
-4 11 4 0.002 16.103 14.090 204.691 o
-4 11 5 24.528 53.197 23.867 66.465 o
-4 11 6 8.158 27.317 35.944 31.431 o
-4 11 7 184.815 280.045 52.047 9.011 o
-4 11 8 0.032 16.678 26.167 59.578 o
-4 11 9 225.718 299.311 62.974 6.381 o
-4 11 10 31.304 73.325 41.982 22.180 o
-4 11 11 45.936 83.390 53.197 13.793 o
-4 12 1 7.754 14.953 23.292 74.777 o
-4 12 2 6.044 17.828 15.528 166.814 o
-4 12 3 2.012 10.352 21.566 87.697 o
-4 12 4 4.595 13.227 18.978 112.782 o
-4 12 5 10.915 15.240 19.553 105.250 o
-4 12 6 109.090 103.231 51.471 13.198 o
-4 12 7 0.768 32.206 57.798 12.215 o
-4 12 8 190.893 289.247 74.188 5.484 o
-4 12 9 36.608 83.677 37.382 27.174 o
-4 12 10 64.866 115.595 101.793 3.847 o
-4 13 1 1.851 18.691 20.128 100.329 o
-4 13 2 2.302 12.077 14.953 181.803 o
-4 13 3 3.196 27.317 23.004 76.515 o
-4 13 4 55.239 56.647 31.343 37.042 o
-4 13 5 81.588 60.961 24.729 49.301 o
-4 13 6 6.844 6.614 28.180 51.347 o
-4 13 7 117.133 96.042 52.909 12.492 o
-4 13 8 16.233 25.017 32.781 37.531 o
-4 13 9 37.510 23.292 31.918 38.532 o
-4 14 1 18.165 8.914 29.043 47.947 o
-4 14 2 35.839 44.858 21.566 78.009 o
-4 14 3 30.110 17.253 19.266 102.901 o
-4 14 4 41.407 24.442 23.867 65.978 o
-4 14 5 29.035 26.455 23.292 71.269 o
-4 14 6 82.157 86.265 35.656 26.484 o
-4 14 7 16.206 66.999 37.669 27.958 o
-4 14 8 18.320 40.257 35.656 31.510 o
-4 15 1 31.685 48.596 25.017 60.090 o
-4 15 2 0.215 49.171 49.171 16.828 o
-4 15 3 51.903 60.386 25.592 52.963 o
-4 15 4 14.212 16.103 30.193 44.411 o
-4 15 5 74.684 89.716 52.334 13.685 o
-4 15 6 20.795 19.266 20.991 89.491 o
-4 16 1 0.013 1.725 21.279 90.254 o
-4 16 2 27.811 39.394 38.532 26.820 o
-4 16 3 7.745 18.978 21.279 89.243 o
-4 16 4 69.706 37.957 29.043 41.718 o
-3 0 2 12287.100 20017.200 823.458 0.004 o
-3 0 4 51.942 37.669 7.476 286.589 o
-3 0 6 283.174 281.771 25.880 10.805 o
-3 0 8 2167.040 2081.380 163.012 0.200 o
-3 0 10 30.519 17.253 28.755 47.888 o
-3 0 12 170.702 217.934 79.939 5.277 o
-3 0 14 12.885 0.288 57.222 12.469 o
-3 1 1 7194.530 8352.790 232.312 0.018 o
-3 1 2 1888.980 1770.280 52.909 0.300 o
-3 1 3 412.543 412.319 15.240 5.959 o
-3 1 4 129.076 251.003 12.077 32.240 o
-3 1 5 1240.730 1205.580 40.545 0.676 o
-3 1 6 369.617 256.466 17.253 8.908 o
-3 1 7 1916.360 1668.200 78.789 0.298 o
-3 1 8 82.385 73.038 17.253 75.348 o
-3 1 9 446.615 353.371 35.656 5.111 o
-3 1 10 20.889 16.390 20.128 97.348 o
-3 1 11 20.907 46.871 33.643 35.051 o
-3 1 12 11.995 16.103 33.068 37.136 o
-3 1 13 36.904 44.570 45.433 19.233 o
-3 1 14 0.330 63.836 44.283 20.651 o
-3 2 1 2463.540 2756.170 72.463 0.157 o
-3 2 2 72.009 43.995 5.176 227.358 o
-3 2 3 333.108 553.190 19.841 5.985 o
-3 2 4 2512.300 2766.240 84.252 0.152 o
-3 2 5 101.721 90.003 9.202 89.371 o
-3 2 6 555.692 633.129 30.480 2.899 o
-3 2 7 205.040 169.051 18.403 22.831 o
-3 2 8 191.273 212.471 24.729 19.065 o
-3 2 9 32.484 41.407 19.841 92.327 o
-3 2 10 424.829 514.083 61.823 3.443 o
-3 2 11 35.207 29.043 35.369 31.588 o
-3 2 12 48.920 47.158 31.631 37.442 o
-3 2 13 0.111 56.647 39.107 26.479 o
-3 2 14 2.537 45.145 74.188 7.410 o
-3 3 1 1988.810 1871.460 54.922 0.271 o
-3 3 2 11.193 46.871 6.901 597.631 o
-3 3 3 3310.470 3864.020 116.458 0.084 o
-3 3 4 476.336 488.491 21.279 4.329 o
-3 3 5 1371.160 1320.580 49.746 0.553 o
-3 3 6 339.761 292.410 19.841 9.120 o
-3 3 7 444.786 439.032 33.643 4.660 o
-3 3 8 65.678 51.184 19.841 75.982 o
-3 3 9 343.207 399.091 42.270 5.935 o
-3 3 10 30.457 42.557 27.605 50.555 o
-3 3 11 288.944 193.493 86.840 4.040 o
-3 3 12 30.938 148.922 77.639 6.570 o
-3 3 13 3.401 67.862 43.133 21.685 o
-3 3 14 7.242 9.202 43.420 21.648 o
-3 4 1 114.005 168.763 8.339 54.435 o
-3 4 2 3233.850 3413.450 104.956 0.094 o
-3 4 3 59.563 90.291 7.764 163.440 o
-3 4 4 556.343 469.512 21.854 3.613 o
-3 4 5 95.780 136.299 13.227 63.846 o
-3 4 6 753.240 578.494 33.643 2.049 o
-3 4 7 131.476 123.934 17.541 42.777 o
-3 4 8 214.411 205.570 26.167 16.844 o
-3 4 9 49.889 59.235 19.841 81.234 o
-3 4 10 148.862 153.811 37.669 17.759 o
-3 4 11 43.207 26.167 29.043 45.492 o
-3 4 12 32.505 31.055 37.382 28.433 o
-3 4 13 17.835 85.978 37.382 27.964 o
-3 4 14 15.455 35.944 47.446 17.999 o
-3 5 1 1591.380 797.004 35.656 0.585 o
-3 5 2 1.107 7.476 3.738 2841.890 o
-3 5 3 702.459 799.016 29.330 1.868 o
-3 5 4 467.308 460.598 23.867 4.544 o
-3 5 5 1001.930 990.237 52.334 0.984 o
-3 5 6 314.264 321.165 24.729 9.053 o
-3 5 7 351.203 284.646 31.631 7.835 o
-3 5 8 144.545 108.407 20.991 36.348 o
-3 5 9 130.493 171.064 29.043 24.750 o
-3 5 10 34.347 31.918 19.266 98.480 o
-3 5 11 6.328 16.965 23.292 74.807 o
-3 5 12 10.261 53.772 32.493 37.850 o
-3 5 13 68.642 53.772 27.317 45.197 o
-3 5 14 2.303 39.969 33.068 37.080 o
-3 6 1 336.286 280.333 15.815 9.779 o
-3 6 2 72.355 49.746 5.751 207.769 o
-3 6 3 23.862 28.755 5.463 740.894 o
-3 6 4 3246.010 2992.540 125.660 0.101 o
-3 6 5 0.000 7.189 7.764 675.468 o
-3 6 6 410.975 351.933 30.768 5.915 o
-3 6 7 0.031 19.841 13.227 231.308 o
-3 6 8 73.665 78.789 18.691 71.623 o
-3 6 9 0.002 33.356 19.266 108.691 o
-3 6 10 162.831 153.523 30.768 21.063 o
-3 6 11 8.332 8.339 18.978 112.617 o
-3 6 12 40.403 35.081 24.729 61.027 o
-3 6 13 0.356 11.790 36.519 30.628 o
-3 7 1 502.549 449.671 25.017 4.177 o
-3 7 2 289.117 210.171 14.665 14.069 o
-3 7 3 1361.990 1083.660 49.171 0.627 o
-3 7 4 23.705 44.858 8.627 367.327 o
-3 7 5 385.011 460.023 35.081 5.254 o
-3 7 6 22.043 32.206 12.652 220.586 o
-3 7 7 370.323 406.855 37.669 5.742 o
-3 7 8 20.264 14.090 16.678 140.406 o
-3 7 9 6.603 36.519 18.978 110.189 o
-3 7 10 12.031 31.055 26.167 58.560 o
-3 7 11 66.299 66.999 26.167 47.680 o
-3 7 12 1.931 40.832 35.081 32.975 o
-3 7 13 42.757 118.471 52.047 14.146 o
-3 8 1 160.832 165.600 18.691 29.685 o
-3 8 2 1121.890 868.891 46.296 0.927 o
-3 8 3 354.437 412.894 23.004 6.841 o
-3 8 4 774.759 555.490 33.643 2.013 o
-3 8 5 14.685 19.266 11.502 286.719 o
-3 8 6 351.446 343.306 33.643 6.964 o
-3 8 7 39.928 43.995 16.678 118.617 o
-3 8 8 18.817 38.819 19.841 97.544 o
-3 8 9 47.445 54.922 27.030 49.372 o
-3 8 10 119.844 129.110 30.193 27.242 o
-3 8 11 7.132 31.631 23.004 75.918 o
-3 8 12 52.482 69.300 30.768 37.907 o
-3 8 13 2.215 60.098 27.605 52.390 o
-3 9 1 582.969 546.288 40.545 2.852 o
-3 9 2 1.411 26.167 16.965 140.212 o
-3 9 3 724.408 615.588 42.557 2.018 o
-3 9 4 175.529 151.510 18.116 28.758 o
-3 9 5 247.093 192.055 29.618 14.020 o
-3 9 6 9.314 16.965 16.678 144.082 o
-3 9 7 109.450 113.582 22.141 42.193 o
-3 9 8 20.221 22.141 24.442 66.520 o
-3 9 9 177.210 282.921 49.746 9.656 o
-3 9 10 0.228 19.841 21.854 85.250 o
-3 9 11 50.747 47.733 26.455 51.327 o
-3 9 12 5.430 32.206 31.343 41.262 o
-3 10 1 63.899 63.261 11.214 144.040 o
-3 10 2 255.901 223.685 26.167 13.508 o
-3 10 3 11.617 13.802 11.502 295.638 o
-3 10 4 45.630 37.957 17.253 110.476 o
-3 10 5 144.633 138.599 30.768 23.503 o
-3 10 6 239.070 289.247 36.519 10.528 o
-3 10 7 1.527 6.039 16.390 151.919 o
-3 10 8 195.774 241.801 44.858 10.904 o
-3 10 9 1.141 10.352 40.257 25.206 o
-3 10 10 37.954 65.849 41.120 22.987 o
-3 10 11 0.068 50.896 28.755 48.760 o
-3 11 1 264.712 247.840 24.729 12.669 o
-3 11 2 39.670 16.390 13.802 177.557 o
-3 11 3 65.447 81.089 18.978 73.684 o
-3 11 4 19.099 26.742 14.090 188.521 o
-3 11 5 36.159 42.557 20.991 82.106 o
-3 11 6 60.887 96.617 32.493 32.378 o
-3 11 7 312.354 318.865 80.514 3.954 o
-3 11 8 7.270 14.377 23.867 71.291 o
-3 11 9 70.052 81.952 41.982 20.683 o
-3 11 10 0.440 17.541 39.394 26.308 o
-3 11 11 20.966 90.003 53.197 14.067 o
-3 12 1 39.760 72.750 21.566 72.275 o
-3 12 2 80.121 70.737 22.429 55.683 o
-3 12 3 17.860 12.365 20.991 90.687 o
-3 12 4 47.500 58.085 23.867 60.902 o
-3 12 5 0.347 6.326 29.618 46.576 o
-3 12 6 60.041 67.574 27.030 46.282 o
-3 12 7 4.816 36.806 30.480 43.550 o
-3 12 8 132.766 132.848 47.158 14.040 o
-3 12 9 0.054 3.163 34.794 33.756 o
-3 12 10 39.594 29.330 32.493 36.924 o
-3 13 1 18.979 17.253 19.266 106.323 o
-3 13 2 23.825 13.227 15.528 158.923 o
-3 13 3 3.677 10.064 18.691 116.543 o
-3 13 4 3.580 7.189 20.416 97.835 o
-3 13 5 116.757 184.579 39.682 17.532 o
-3 13 6 0.081 25.592 27.030 55.716 o
-3 13 7 24.666 67.862 40.832 23.668 o
-3 13 8 0.387 8.051 42.845 22.258 o
-3 13 9 75.882 102.368 41.407 20.495 o
-3 14 1 9.932 24.154 23.579 72.412 o
-3 14 2 10.004 11.214 19.841 102.710 o
-3 14 3 41.176 37.382 19.553 91.965 o
-3 14 4 41.334 27.892 26.742 53.209 o
-3 14 5 1.457 14.090 24.442 68.264 o
-3 14 6 17.977 17.828 33.356 36.322 o
-3 14 7 0.002 36.231 41.982 23.112 o
-3 14 8 25.911 37.669 33.931 34.459 o
-3 15 1 49.306 35.369 26.455 52.560 o
-3 15 2 0.364 8.051 25.304 63.789 o
-3 15 3 35.684 46.296 30.480 41.323 o
-3 15 4 5.613 20.416 31.918 39.944 o
-3 15 5 8.889 47.446 39.107 26.404 o
-3 15 6 1.957 5.463 25.592 62.360 o
-3 15 7 23.208 7.189 34.506 33.968 o
-3 16 1 0.010 0.863 25.592 62.396 o
-3 16 2 30.211 26.742 44.570 20.237 o
-3 16 3 1.134 3.738 24.442 68.389 o
-3 16 4 11.198 7.476 30.193 44.640 o
-2 0 2 2474.180 608.974 33.931 0.303 o
-2 0 4 27.044 113.007 11.790 157.295 o
-2 0 6 752.882 877.805 77.926 1.333 o
-2 0 8 547.943 732.592 65.561 2.178 o
-2 0 10 158.825 124.797 35.656 19.291 o
-2 0 12 420.829 458.873 129.398 1.698 o
-2 0 14 38.418 12.652 71.025 8.046 o
-2 1 1 10546.800 8741.820 267.681 0.010 o
-2 1 2 11137.500 17105.200 514.083 0.006 o
-2 1 3 62.600 122.784 8.914 118.264 o
-2 1 4 9.001 7.189 4.601 1708.960 o
-2 1 5 1325.760 1469.240 56.935 0.533 o
-2 1 6 3.732 33.068 10.352 357.635 o
-2 1 7 2231.850 2280.040 130.260 0.191 o
-2 1 8 15.807 19.266 14.665 180.613 o
-2 1 9 690.465 613.288 50.609 2.067 o
-2 1 10 67.389 51.471 20.416 72.086 o
-2 1 11 239.498 225.123 46.583 9.470 o
-2 1 12 5.800 4.313 31.918 40.071 o
-2 1 13 104.318 195.218 50.609 12.509 o
-2 1 14 13.305 36.231 96.042 4.422 o
-2 2 1 234.540 280.333 11.214 15.989 o
-2 2 2 406.660 70.450 6.039 11.963 o
-2 2 3 3248.300 3519.560 113.007 0.091 o
-2 2 4 532.822 934.453 39.107 2.169 o
-2 2 5 47.470 28.180 9.202 271.973 o
-2 2 6 745.433 650.094 34.506 1.944 o
-2 2 7 62.794 56.360 12.077 141.357 o
-2 2 8 651.316 718.531 52.047 2.005 o
-2 2 9 101.088 56.647 16.678 71.946 o
-2 2 10 434.375 396.791 40.832 4.753 o
-2 2 11 24.015 13.802 25.017 63.617 o
-2 2 12 93.196 135.436 34.218 25.241 o
-2 2 13 34.892 60.098 34.794 31.838 o
-2 2 14 35.066 73.613 55.785 12.765 o
-2 3 1 44.966 46.583 4.026 421.972 o
-2 3 2 304.727 608.112 22.716 5.896 o
-2 3 3 2454.280 2348.480 90.003 0.173 o
-2 3 4 355.138 493.091 28.180 5.788 o
-2 3 5 298.921 223.973 16.965 12.730 o
-2 3 6 58.350 94.029 12.940 113.649 o
-2 3 7 654.372 630.541 42.557 2.260 o
-2 3 8 110.646 215.059 25.017 28.189 o
-2 3 9 355.695 380.113 48.596 5.437 o
-2 3 10 11.481 32.206 23.292 73.545 o
-2 3 11 135.768 68.437 54.059 11.940 o
-2 3 12 12.037 26.742 32.206 38.981 o
-2 3 13 31.328 55.785 47.158 17.888 o
-2 3 14 0.454 3.451 32.206 39.398 o
-2 4 1 214.806 249.853 10.639 19.360 o
-2 4 2 1101.850 1512.660 48.021 0.658 o
-2 4 3 243.965 203.269 12.365 18.407 o
-2 4 4 1768.490 1500.870 56.360 0.362 o
-2 4 5 1246.350 1053.760 46.871 0.722 o
-2 4 6 143.048 175.665 17.828 32.945 o
-2 4 7 196.000 232.312 23.579 18.224 o
-2 4 8 314.941 346.182 37.669 7.375 o
-2 4 9 99.910 193.493 30.768 25.288 o
-2 4 10 85.607 81.664 31.631 31.997 o
-2 4 11 15.517 42.557 32.493 37.866 o
-2 4 12 85.340 75.338 36.231 25.954 o
-2 4 13 7.988 21.566 28.755 49.062 o
-2 4 14 48.120 70.737 46.871 17.634 o
-2 5 1 1800.560 1670.500 56.647 0.331 o
-2 5 2 4.689 14.665 4.313 1936.290 o
-2 5 3 2694.220 2585.970 82.239 0.145 o
-2 5 4 1.860 5.463 7.476 726.387 o
-2 5 5 1141.990 781.188 44.570 0.958 o
-2 5 6 396.405 495.392 44.570 4.458 o
-2 5 7 248.430 195.506 23.867 15.457 o
-2 5 8 17.881 35.656 18.403 113.283 o
-2 5 9 125.977 106.394 22.141 39.074 o
-2 5 10 93.555 95.179 29.905 32.980 o
-2 5 11 115.542 66.999 30.480 31.112 o
-2 5 12 35.953 45.433 29.330 44.428 o
-2 5 13 93.178 46.871 29.905 36.175 o
-2 6 1 35.343 42.270 5.463 480.453 o
-2 6 2 859.265 896.208 33.931 1.330 o
-2 6 3 408.638 466.924 23.292 5.322 o
-2 6 4 1341.500 1221.110 57.222 0.590 o
-2 6 5 120.918 109.557 14.665 54.536 o
-2 6 6 611.654 583.095 37.382 2.634 o
-2 6 7 12.643 10.927 11.502 296.197 o
-2 6 8 230.487 220.235 25.880 15.262 o
-2 6 9 104.018 147.485 27.605 31.221 o
-2 6 10 219.148 335.830 52.622 7.621 o
-2 6 11 57.905 41.120 27.892 46.201 o
-2 6 12 43.966 36.806 25.017 58.956 o
-2 6 13 2.988 29.330 31.631 40.627 o
-2 7 1 1303.710 878.955 39.682 0.754 o
-2 7 2 180.277 218.510 13.515 25.017 o
-2 7 3 1647.110 1151.240 57.798 0.460 o
-2 7 4 74.113 66.424 10.352 133.321 o
-2 7 5 433.805 503.731 27.605 4.592 o
-2 7 6 35.048 45.721 11.790 207.408 o
-2 7 7 95.019 129.398 21.854 44.463 o
-2 7 8 11.268 14.377 17.541 130.328 o
-2 7 9 509.169 462.324 48.309 3.457 o
-2 7 10 145.313 101.793 29.330 26.770 o
-2 7 11 13.677 15.528 20.416 96.208 o
-2 7 12 0.384 9.489 21.566 87.779 o
-2 7 13 30.463 88.278 33.068 34.346 o
-2 8 1 23.746 22.716 4.601 961.652 o
-2 8 2 1186.550 877.230 46.296 0.854 o
-2 8 3 9.793 18.116 5.751 1041.870 o
-2 8 4 342.048 303.337 24.729 8.460 o
-2 8 5 30.716 20.704 10.352 299.715 o
-2 8 6 163.037 215.347 25.880 21.085 o
-2 8 7 76.366 48.884 17.828 82.771 o
-2 8 8 311.427 275.445 42.557 7.707 o
-2 8 9 0.192 27.317 21.566 87.243 o
-2 8 10 17.845 21.854 25.880 59.740 o
-2 8 11 33.419 48.596 26.742 52.881 o
-2 8 12 10.803 51.759 37.669 28.335 o
-2 9 1 840.195 676.836 37.957 1.604 o
-2 9 2 174.558 194.355 15.815 26.742 o
-2 9 3 475.424 479.577 33.068 4.108 o
-2 9 4 64.657 72.750 19.841 71.653 o
-2 9 5 94.266 158.699 27.030 32.633 o
-2 9 6 288.207 290.110 32.781 9.452 o
-2 9 7 471.410 477.851 57.222 3.403 o
-2 9 8 10.820 49.171 24.154 67.534 o
-2 9 9 53.910 42.557 32.781 34.856 o
-2 9 10 3.407 16.678 26.455 58.195 o
-2 9 11 30.777 90.578 35.944 29.356 o
-2 9 12 12.512 73.038 39.394 25.645 o
-2 10 1 2.848 3.738 8.627 546.332 o
-2 10 2 520.923 512.932 34.794 3.502 o
-2 10 3 115.551 79.076 16.965 58.038 o
-2 10 4 178.152 198.381 27.605 19.522 o
-2 10 5 42.520 107.256 29.905 38.761 o
-2 10 6 482.138 483.602 52.909 3.443 o
-2 10 7 1.595 16.390 19.266 109.611 o
-2 10 8 133.491 210.458 41.407 15.131 o
-2 10 9 7.068 52.909 24.442 66.250 o
-2 10 10 28.466 15.240 30.193 43.748 o
-2 10 11 0.543 5.751 23.867 71.718 o
-2 11 1 437.489 349.633 30.768 5.496 o
-2 11 2 133.963 105.243 17.828 44.401 o
-2 11 3 296.363 289.247 32.206 9.281 o
-2 11 4 61.916 47.446 24.729 55.339 o
-2 11 5 326.551 317.714 48.021 6.401 o
-2 11 6 10.944 61.823 88.566 5.190 o
-2 11 7 203.721 275.157 64.411 6.629 o
-2 11 8 18.576 53.484 22.429 75.875 o
-2 11 9 29.999 17.541 19.266 102.890 o
-2 11 10 6.344 16.103 27.317 54.502 o
-2 11 11 6.507 20.704 21.566 86.946 o
-2 12 1 28.539 58.373 30.193 42.162 o
-2 12 2 341.753 372.637 43.995 6.043 o
-2 12 3 162.059 141.475 29.043 22.940 o
-2 12 4 239.681 154.098 56.360 8.318 o
-2 12 5 78.841 160.999 52.047 12.981 o
-2 12 6 164.803 264.230 70.737 6.259 o
-2 12 7 0.109 10.639 34.794 33.743 o
-2 12 8 45.489 63.836 37.382 27.225 o
-2 12 9 0.448 6.901 37.957 28.360 o
-2 12 10 7.295 8.339 36.806 30.116 o
-2 13 1 514.964 226.273 86.840 2.844 o
-2 13 2 52.439 64.986 23.579 60.025 o
-2 13 3 121.054 79.651 42.845 17.895 o
-2 13 4 10.094 1.438 20.128 100.365 o
-2 13 5 176.399 267.681 50.034 9.802 o
-2 13 6 0.784 55.785 46.008 19.177 o
-2 13 7 49.754 64.124 45.721 18.523 o
-2 13 8 1.942 24.729 27.892 52.291 o
-2 13 9 38.731 43.708 55.210 13.133 o
-2 14 1 0.963 12.940 20.416 97.820 o
-2 14 2 81.222 61.823 31.343 34.055 o
-2 14 3 3.506 4.601 21.279 90.140 o
-2 14 4 184.096 192.630 46.583 11.574 o
-2 14 5 0.943 2.013 21.854 85.557 o
-2 14 6 26.667 10.064 45.721 19.389 o
-2 14 7 3.312 52.622 33.356 36.236 o
-2 14 8 40.010 25.592 41.695 22.872 o
-2 15 1 22.274 23.292 20.128 96.141 o
-2 15 2 0.039 22.141 27.605 53.479 o
-2 15 3 125.274 132.561 40.545 17.932 o
-2 15 4 4.066 69.875 52.622 14.619 o
-2 15 5 44.825 110.707 70.737 7.893 o
-2 15 6 1.957 15.240 27.892 52.422 o
-2 15 7 13.728 14.953 40.257 25.096 o
-2 16 1 0.201 20.416 24.442 68.193 o
-2 16 2 42.715 54.922 24.442 59.866 o
-2 16 3 0.817 25.880 33.068 37.260 o
-2 16 4 47.991 36.519 60.098 11.082 o
-2 16 5 1.894 1.150 19.266 110.070 o
-1 0 2 2740.710 2856.530 155.536 0.126 o
-1 0 4 299.427 224.261 18.116 12.537 o
-1 0 6 2095.870 1602.060 117.896 0.257 o
-1 0 8 654.137 538.524 55.210 2.295 o
-1 0 10 21.159 20.128 30.480 43.203 o
-1 0 12 136.291 368.611 119.909 2.529 o
-1 0 14 8.060 327.204 177.965 1.270 o
-1 1 1 4210.800 4056.650 246.977 0.056 o
-1 1 2 4.490 18.116 3.451 2709.390 o
-1 1 3 2342.000 3522.440 137.162 0.132 o
-1 1 4 219.630 243.814 15.528 18.082 o
-1 1 5 3.562 6.039 6.039 1098.150 o
-1 1 6 175.372 251.578 22.429 19.715 o
-1 1 7 1434.550 1930.120 109.269 0.366 o
-1 1 8 122.481 109.844 17.253 48.513 o
-1 1 9 336.808 299.024 29.618 8.222 o
-1 1 10 47.733 47.158 18.978 91.180 o
-1 1 11 297.288 156.686 41.407 9.831 o
-1 1 12 1.185 103.518 42.270 22.267 o
-1 1 13 35.208 70.162 37.957 26.776 o
-1 1 14 0.027 2.300 31.918 40.113 o
-1 2 1 5119.380 5976.130 218.510 0.034 o
-1 2 2 182.917 287.809 17.541 18.951 o
-1 2 3 498.867 520.984 28.180 3.793 o
-1 2 4 3242.630 3236.350 133.711 0.096 o
-1 2 5 339.130 285.796 21.854 9.083 o
-1 2 6 1495.880 1474.700 78.501 0.442 o
-1 2 7 274.310 276.882 27.605 11.013 o
-1 2 8 281.538 281.483 26.167 10.837 o
-1 2 9 49.805 51.471 16.103 114.131 o
-1 2 10 276.314 319.727 43.995 7.816 o
-1 2 11 69.278 96.617 38.532 23.704 o
-1 2 12 45.956 42.845 31.631 37.872 o
-1 2 13 0.130 26.167 26.455 58.142 o
-1 2 14 88.863 98.917 48.021 15.496 o
-1 3 1 683.041 1012.930 37.094 1.580 o
-1 3 2 89.133 84.252 9.489 105.260 o
-1 3 3 11.085 14.090 4.601 1521.680 o
-1 3 4 284.900 378.963 22.141 9.319 o
-1 3 5 2290.460 2412.030 96.617 0.185 o
-1 3 6 41.985 52.909 10.927 203.856 o
-1 3 7 277.909 272.569 30.480 10.483 o
-1 3 8 196.702 163.300 27.317 19.579 o
-1 3 9 283.293 343.882 40.832 7.778 o
-1 3 10 23.883 44.283 27.605 51.167 o
-1 3 11 49.838 17.253 28.180 47.894 o
-1 3 12 15.235 35.944 29.330 46.474 o
-1 3 13 163.216 199.244 55.785 9.487 o
-1 4 1 838.236 923.813 36.231 1.337 o
-1 4 2 1210.980 1243.540 43.708 0.681 o
-1 4 3 12.507 17.541 4.888 1287.890 o
-1 4 4 888.954 926.976 39.969 1.229 o
-1 4 5 713.468 792.403 36.806 1.803 o
-1 4 6 263.302 189.755 21.279 15.287 o
-1 4 7 310.113 282.633 29.618 9.279 o
-1 4 8 374.804 355.959 37.669 6.092 o
-1 4 9 53.019 85.403 27.030 45.959 o
-1 4 10 119.011 158.987 42.270 16.553 o
-1 4 11 58.890 69.300 33.643 31.845 o
-1 4 12 209.173 222.535 36.519 13.137 o
-1 4 13 3.330 12.652 36.806 30.130 o
-1 5 1 1956.240 2338.710 79.651 0.233 o
-1 5 2 405.371 503.156 22.141 5.134 o
-1 5 3 4346.680 4253.300 144.609 0.055 o
-1 5 4 42.819 42.845 6.901 343.250 o
-1 5 5 145.285 159.274 17.253 34.831 o
-1 5 6 740.781 617.888 45.145 1.936 o
-1 5 7 188.433 309.376 29.618 14.020 o
-1 5 8 8.681 37.957 16.390 144.976 o
-1 5 9 666.195 757.322 70.450 1.713 o
-1 5 10 73.365 27.892 30.193 39.161 o
-1 5 11 175.518 140.612 29.618 21.250 o
-1 5 12 1.412 18.978 21.566 87.479 o
-1 5 13 4.110 33.643 36.231 30.953 o
-1 6 1 140.013 113.582 7.476 56.269 o
-1 6 2 2215.550 1650.080 65.561 0.249 o
-1 6 3 89.031 149.785 12.077 66.891 o
-1 6 4 387.259 345.032 25.880 6.707 o
-1 6 5 23.153 24.442 8.914 404.144 o
-1 6 6 320.110 331.517 30.768 8.120 o
-1 6 7 2.706 27.892 13.515 218.012 o
-1 6 8 40.411 34.794 17.253 114.953 o
-1 6 9 70.077 118.758 27.030 40.039 o
-1 6 10 223.924 239.788 46.296 9.755 o
-1 6 11 12.742 36.231 23.579 71.388 o
-1 6 12 5.708 26.167 27.317 54.319 o
-1 6 13 0.746 15.528 19.841 103.481 o
-1 7 1 194.185 211.896 13.515 23.463 o
-1 7 2 258.535 263.367 15.815 14.162 o
-1 7 3 3684.630 3718.520 152.948 0.074 o
-1 7 4 0.986 8.627 6.326 1008.910 o
-1 7 5 516.250 467.787 31.918 3.799 o
-1 7 6 13.175 39.394 19.266 104.819 o
-1 7 7 240.664 267.681 30.480 12.175 o
-1 7 8 330.711 410.018 44.858 5.855 o
-1 7 9 283.153 395.928 57.798 5.562 o
-1 7 10 17.566 56.360 23.579 69.009 o
-1 7 11 29.799 40.832 27.605 50.724 o
-1 7 12 0.707 18.116 25.592 62.240 o
-1 8 1 76.937 84.252 8.051 131.749 o
-1 8 2 580.114 510.632 26.455 3.198 o
-1 8 3 5.108 13.515 5.751 1150.820 o
-1 8 4 598.813 601.210 36.806 2.661 o
-1 8 5 0.268 25.592 17.253 135.941 o
-1 8 6 870.282 715.943 62.398 1.362 o
-1 8 7 122.738 168.476 22.716 32.498 o
-1 8 8 81.053 102.656 25.880 41.998 o
-1 8 9 1.131 73.613 33.356 35.926 o
-1 8 10 0.776 10.639 21.279 90.128 o
-1 8 11 15.124 32.781 35.369 32.226 o
-1 8 12 42.165 13.802 31.918 38.538 o
-1 9 1 929.816 801.317 41.695 1.262 o
-1 9 2 62.257 74.476 9.777 153.104 o
-1 9 3 111.991 129.398 14.090 55.309 o
-1 9 4 78.912 67.287 14.377 95.934 o
-1 9 5 1425.580 881.831 77.926 0.616 o
-1 9 6 111.963 129.398 20.991 41.666 o
-1 9 7 115.964 156.686 25.880 30.884 o
-1 9 8 183.764 153.236 36.806 16.165 o
-1 9 9 26.587 30.193 20.704 89.090 o
-1 9 10 22.477 57.510 41.695 22.909 o
-1 9 11 0.478 5.463 19.553 106.837 o
-1 9 12 2.992 31.055 25.017 64.685 o
-1 10 1 123.525 148.635 16.103 43.625 o
-1 10 2 642.142 424.971 36.519 2.924 o
-1 10 3 52.440 66.137 13.802 128.894 o
-1 10 4 407.913 354.521 38.244 5.530 o
-1 10 5 18.399 37.669 13.802 190.519 o
-1 10 6 160.344 218.222 30.193 18.848 o
-1 10 7 144.911 273.432 58.948 8.430 o
-1 10 8 103.204 78.501 22.716 47.120 o
-1 10 9 0.998 14.090 30.480 43.934 o
-1 10 10 14.931 17.828 22.429 79.678 o
-1 10 11 8.982 64.699 32.781 37.012 o
-1 11 1 526.402 405.417 37.094 3.864 o
-1 11 2 318.708 347.332 39.682 7.082 o
-1 11 3 456.335 468.937 59.810 3.452 o
-1 11 4 31.422 12.077 19.553 100.502 o
-1 11 5 17.623 5.463 13.802 206.733 o
-1 11 6 1.203 24.442 23.579 73.094 o
-1 11 7 197.208 388.164 56.647 6.975 o
-1 11 8 0.836 45.145 27.605 52.969 o
-1 11 9 24.439 77.064 27.317 50.151 o
-1 11 10 0.047 9.777 21.854 85.493 o
-1 12 1 55.285 53.484 17.253 98.682 o
-1 12 2 187.744 203.557 34.506 15.471 o
-1 12 3 5.278 63.261 38.532 27.095 o
-1 12 4 58.562 125.660 37.669 24.412 o
-1 12 5 99.311 30.480 52.909 13.503 o
-1 12 6 113.344 199.244 80.227 5.659 o
-1 12 7 0.023 28.755 44.283 20.802 o
-1 12 8 39.302 41.120 36.231 29.727 o
-1 12 9 0.007 5.463 27.030 55.925 o
-1 12 10 10.870 26.742 32.206 39.018 o
-1 13 1 142.629 179.978 66.712 7.586 o
-1 13 2 5.137 14.665 27.892 52.348 o
-1 13 3 45.321 94.317 37.669 26.080 o
-1 13 4 12.591 51.471 46.871 18.389 o
-1 13 5 56.117 92.879 42.845 20.254 o
-1 13 6 14.181 5.463 34.794 33.620 o
-1 13 7 41.669 194.643 100.355 3.927 o
-1 13 8 3.981 37.957 121.634 2.761 o
-1 13 9 15.437 40.832 31.918 39.257 o
-1 14 1 4.783 2.876 23.867 71.659 o
-1 14 2 9.299 36.231 31.918 39.608 o
-1 14 3 0.011 5.176 23.867 71.729 o
-1 14 4 76.955 175.089 57.798 10.729 o
-1 14 5 3.104 9.489 37.957 28.345 o
-1 14 6 38.660 30.768 40.832 23.790 o
-1 14 7 0.481 0.863 42.557 22.564 o
-1 14 8 27.993 182.278 79.364 6.245 o
-1 15 1 38.530 41.407 27.030 51.643 o
-1 15 2 2.948 49.171 28.755 48.652 o
-1 15 3 27.469 83.677 67.862 8.717 o
-1 15 4 0.339 11.502 22.141 83.251 o
-1 15 5 34.352 92.879 50.034 15.620 o
-1 15 6 0.203 90.291 108.407 3.467 o
-1 16 1 7.574 35.081 50.034 16.254 o
-1 16 2 49.161 67.287 67.287 8.796 o
-1 16 3 2.903 30.768 39.394 26.235 o
-1 16 4 51.209 54.922 207.008 0.951 o
-1 16 5 0.420 138.599 137.737 2.145 o
0 0 2 2149.760 5656.400 355.671 0.074 o
0 0 4 2306.310 3040.240 194.355 0.140 o
0 0 6 407.729 605.524 48.884 3.673 o
0 0 8 8.479 6.039 19.266 109.426 o
0 0 10 1.706 10.352 21.854 85.422 o
0 0 12 55.944 34.218 75.913 6.980 o
0 1 2 10139.700 15175.700 931.577 0.006 o
0 1 3 2184.460 2513.790 103.231 0.190 o
0 1 4 49.693 39.969 6.901 310.400 o
0 1 5 129.896 164.163 11.502 44.907 o
0 1 6 285.111 231.162 18.116 13.153 o
0 1 7 21.085 25.880 10.927 293.088 o
0 1 8 135.908 163.300 24.729 28.563 o
0 1 9 10.961 29.330 13.515 210.633 o
0 1 10 31.768 41.695 19.841 92.546 o
0 1 11 88.773 99.205 59.235 10.642 o
0 1 12 20.221 58.373 41.120 23.580 o
0 1 13 63.484 93.166 40.832 21.773 o
0 2 0 2854.960 5608.670 294.710 0.064 o
0 2 1 655.447 665.334 25.880 2.326 o
0 2 3 18705.000 28752.200 1281.780 0.002 o
0 2 4 1145.060 1315.970 72.463 0.664 o
0 2 5 1621.200 1995.970 107.544 0.314 o
0 2 6 151.123 197.518 17.828 29.220 o
0 2 7 12.291 31.631 11.214 293.082 o
0 2 8 3.302 17.253 12.652 251.423 o
0 2 9 89.620 83.390 27.317 39.119 o
0 2 10 46.918 64.411 30.480 39.393 o
0 2 11 37.939 20.416 33.356 35.452 o
0 2 12 67.650 68.150 41.120 21.855 o
0 2 13 32.044 77.064 37.382 27.546 o
0 3 1 820.044 663.609 37.094 1.679 o
0 3 2 829.011 715.943 47.446 1.534 o
0 3 3 7669.920 9205.580 339.568 0.015 o
0 3 4 10363.000 11286.400 410.593 0.009 o
0 3 5 1371.090 1073.310 59.523 0.614 o
0 3 6 77.874 69.012 13.802 99.895 o
0 3 7 177.374 166.175 23.292 23.806 o
0 3 8 107.631 149.210 24.442 34.863 o
0 3 9 390.457 382.701 45.721 5.141 o
0 3 10 87.838 121.921 28.755 33.772 o
0 3 11 123.115 122.209 34.218 23.242 o
0 3 12 24.232 18.691 22.141 80.169 o
0 3 13 2.438 32.493 48.309 17.466 o
0 4 0 520.367 641.755 34.794 3.036 o
0 4 1 3562.280 5048.010 163.300 0.061 o
0 4 2 93.789 94.317 7.476 102.233 o
0 4 3 3101.570 4274.290 178.828 0.081 o
0 4 4 2802.660 2804.190 110.132 0.128 o
0 4 5 4091.800 4465.200 193.493 0.056 o
0 4 6 2219.760 1988.210 109.557 0.214 o
0 4 7 70.041 127.672 16.965 68.334 o
0 4 8 279.812 240.076 27.605 11.579 o
0 4 9 7.230 12.077 16.103 155.773 o
0 4 10 287.167 259.629 45.721 8.013 o
0 4 11 58.262 99.493 36.231 26.981 o
0 4 12 0.365 41.407 26.167 59.022 o
0 4 13 6.733 17.828 42.270 22.818 o
0 5 1 348.657 440.182 21.854 6.726 o
0 5 2 386.148 336.118 15.815 7.342 o
0 5 3 419.549 445.358 22.141 5.357 o
0 5 4 11.596 10.064 6.039 990.713 o
0 5 5 1425.050 1713.920 89.716 0.416 o
0 5 6 1434.410 1111.270 58.085 0.568 o
0 5 7 1578.630 1171.080 80.802 0.467 o
0 5 8 233.972 267.106 33.931 11.712 o
0 5 9 488.302 648.369 76.776 2.359 o
0 5 10 15.713 21.566 20.704 92.712 o
0 5 11 0.532 25.304 23.867 71.367 o
0 5 12 3.255 14.377 23.292 75.069 o
0 5 13 0.931 25.880 29.043 48.260 o
0 6 0 300.505 355.096 33.356 8.063 o
0 6 1 18.707 27.317 4.888 972.381 o
0 6 2 313.465 274.869 14.090 10.993 o
0 6 3 520.753 610.987 27.317 3.253 o
0 6 4 655.933 558.941 31.055 2.537 o
0 6 5 0.042 16.678 7.476 715.564 o
0 6 6 2291.280 2567.850 141.187 0.169 o
0 6 7 25.286 30.480 18.116 114.600 o
0 6 8 2765.020 2097.190 169.626 0.146 o
0 6 9 220.088 289.535 43.995 9.639 o
0 6 10 1.536 2.300 17.828 128.525 o
0 6 11 1.265 14.953 20.704 95.047 o
0 6 12 31.792 32.493 25.880 57.584 o
0 7 1 296.959 366.886 21.279 9.189 o
0 7 2 38.447 45.433 6.614 376.687 o
0 7 3 430.902 438.169 24.729 5.157 o
0 7 4 3.566 9.489 6.614 909.444 o
0 7 5 1720.370 1718.520 80.514 0.336 o
0 7 6 350.840 390.177 35.656 6.356 o
0 7 7 165.397 148.347 27.605 23.280 o
0 7 8 389.757 397.366 42.270 5.253 o
0 7 9 343.362 293.560 50.609 6.082 o
0 7 10 84.533 109.269 28.180 36.187 o
0 7 11 44.011 61.823 25.880 53.287 o
0 7 12 1.735 110.132 71.312 7.949 o
0 8 0 50.273 54.922 9.202 215.933 o
0 8 1 6.627 6.614 4.888 1596.100 o
0 8 2 97.323 111.857 11.790 74.917 o
0 8 3 442.763 399.379 26.742 5.200 o
0 8 4 954.098 880.393 54.059 1.117 o
0 8 5 449.783 457.148 39.969 4.274 o
0 8 6 392.006 499.130 41.695 4.611 o
0 8 7 299.708 285.796 36.806 8.612 o
0 8 8 121.353 180.553 49.171 12.799 o
0 8 9 15.949 14.090 16.678 142.241 o
0 8 10 242.372 306.788 46.296 8.419 o
0 8 11 64.338 48.884 32.493 34.278 o
0 8 12 37.505 79.364 32.206 35.838 o
0 9 1 371.912 340.719 23.867 7.221 o
0 9 2 159.416 160.424 15.815 32.852 o
0 9 3 517.025 403.405 31.631 4.111 o
0 9 4 565.455 552.614 45.433 2.852 o
0 9 5 148.234 215.634 27.030 21.908 o
0 9 6 56.828 50.321 16.390 106.149 o
0 9 7 178.636 266.243 40.545 12.287 o
0 9 8 21.406 8.339 26.742 56.254 o
0 9 9 49.721 57.798 23.292 62.922 o
0 9 10 25.420 6.326 26.742 56.036 o
0 9 11 101.807 128.535 33.643 25.395 o
0 10 0 447.522 322.890 36.519 5.272 o
0 10 1 11.611 18.691 6.901 739.966 o
0 10 2 554.477 432.993 40.257 3.432 o
0 10 3 311.958 245.252 29.330 9.897 o
0 10 4 8.412 11.790 13.802 210.599 o
0 10 5 1.161 11.790 14.665 189.262 o
0 10 6 185.092 291.260 41.120 11.403 o
0 10 7 5.051 98.630 44.570 20.056 o
0 10 8 12.758 39.969 18.691 111.080 o
0 10 9 44.312 35.944 18.403 100.701 o
0 10 10 32.033 58.948 24.154 62.978 o
0 10 11 0.245 23.867 23.579 73.166 o
0 11 1 939.403 643.768 60.961 1.308 o
0 11 2 240.219 262.217 35.944 11.110 o
0 11 3 18.711 10.639 18.978 110.399 o
0 11 4 54.603 57.510 21.854 68.355 o
0 11 5 80.911 90.291 26.455 41.920 o
0 11 6 11.415 21.279 17.541 129.288 o
0 11 7 17.876 35.369 21.854 81.819 o
0 11 8 1.422 10.927 18.691 116.706 o
0 11 9 37.773 36.231 32.206 37.449 o
0 11 10 0.531 21.566 24.729 66.585 o
0 12 0 1419.620 511.207 126.522 0.633 o
0 12 1 76.844 121.059 39.969 21.238 o
0 12 2 17.459 9.489 15.815 157.996 o
0 12 3 0.007 21.566 24.729 66.606 o
0 12 4 96.722 104.668 35.081 25.301 o
0 12 5 0.225 2.588 30.768 43.167 o
0 12 6 5.156 60.961 36.519 30.146 o
0 12 7 8.851 29.043 29.043 47.913 o
0 12 8 57.797 23.579 31.918 37.065 o
0 12 9 0.001 3.163 38.819 27.118 o
0 13 1 25.651 79.364 34.218 32.830 o
0 13 2 10.992 44.570 19.553 101.784 o
0 13 3 298.341 414.619 77.926 3.893 o
0 13 4 15.980 154.961 74.476 7.172 o
0 13 5 0.754 6.039 27.317 54.746 o
0 13 6 4.582 18.403 64.699 9.755 o
0 13 7 20.170 148.922 145.759 1.910 o
0 13 8 7.797 10.927 58.373 11.983 o
0 14 0 0.906 23.004 55.497 13.257 o
0 14 1 48.923 16.965 40.545 24.026 o
0 14 2 117.368 91.729 46.583 15.532 o
0 14 3 45.957 233.462 113.007 3.089 o
0 14 4 64.900 235.188 69.875 7.486 o
0 14 5 0.018 16.965 32.493 38.661 o
0 14 6 13.759 36.519 37.382 28.878 o
0 14 7 1.552 12.365 62.686 10.397 o
0 15 1 27.811 36.231 54.059 13.811 o
0 15 2 1.776 46.008 40.257 25.052 o
0 15 3 29.737 54.347 36.519 29.407 o
0 15 4 1.899 41.982 33.068 37.065 o
0 15 5 45.226 154.386 66.712 8.677 o
0 15 6 0.470 84.827 60.098 11.216 o
0 16 0 15.548 27.030 76.776 6.916 o
0 16 1 6.804 25.592 25.592 61.769 o
0 16 2 17.365 28.755 88.278 5.232 o
0 16 3 6.319 53.197 81.377 6.154 o
0 16 4 21.282 69.300 143.488 1.980 o
1 0 2 316.487 337.555 26.742 8.530 o
1 0 4 553.488 461.748 28.468 3.566 o
1 0 6 3174.940 3127.660 194.643 0.096 o
1 0 8 14.472 20.704 23.867 70.425 o
1 0 10 192.725 127.672 43.133 13.624 o
1 0 12 70.221 44.283 48.884 16.107 o
1 1 0 2.679 2.876 0.575 65483.200 o
1 1 1 48.246 142.625 8.339 128.939 o
1 1 2 3366.300 4534.500 144.609 0.072 o
1 1 3 1568.710 1690.050 63.261 0.390 o
1 1 4 5.819 13.227 5.463 1256.480 o
1 1 5 3743.310 3546.880 153.523 0.074 o
1 1 6 2.246 37.382 11.502 292.148 o
1 1 7 150.255 143.746 16.965 35.791 o
1 1 8 4.478 16.103 13.515 220.461 o
1 1 9 4.161 13.515 18.403 119.934 o
1 1 10 3.708 12.365 33.068 37.314 o
1 1 11 54.152 113.870 31.918 33.161 o
1 1 12 1.660 66.424 35.944 31.125 o
1 1 13 45.407 123.072 52.334 13.915 o
1 2 0 6256.470 6494.820 247.552 0.025 o
1 2 1 222.541 324.041 14.953 14.683 o
1 2 2 5210.700 6785.500 233.462 0.031 o
1 2 3 453.973 519.259 24.442 4.342 o
1 2 4 942.825 866.016 46.871 1.169 o
1 2 5 691.806 648.656 31.631 2.166 o
1 2 6 383.561 286.947 26.455 7.420 o
1 2 7 2.050 11.214 9.489 448.792 o
1 2 8 447.011 468.075 43.708 4.112 o
1 2 9 49.211 72.175 23.004 62.381 o
1 2 10 42.876 93.166 31.055 37.052 o
1 2 11 40.850 35.369 26.167 54.927 o
1 2 12 25.879 46.871 27.317 51.840 o
1 2 13 0.016 29.618 30.193 44.643 o
1 3 0 1373.520 1797.590 56.935 0.441 o
1 3 1 2130.570 2128.820 93.166 0.220 o
1 3 2 52.987 51.471 4.601 318.198 o
1 3 3 7305.440 8207.010 278.320 0.018 o
1 3 4 249.182 315.414 23.579 11.944 o
1 3 5 45.000 41.120 7.764 303.458 o
1 3 6 9.090 11.502 6.614 859.399 o
1 3 7 477.804 378.388 34.218 4.607 o
1 3 8 7.437 15.815 12.652 248.953 o
1 3 9 359.476 356.246 41.982 6.041 o
1 3 10 0.282 9.489 18.691 116.834 o
1 3 11 31.884 36.806 51.759 15.009 o
1 3 12 0.605 16.390 24.729 66.680 o
1 3 13 1.039 5.176 27.317 54.747 o
1 4 0 2928.340 3382.970 121.059 0.106 o
1 4 1 2205.670 2644.060 87.128 0.183 o
1 4 2 2267.470 2370.620 79.939 0.192 o
1 4 3 1063.340 1175.100 47.158 0.827 o
1 4 4 1602.050 1612.990 66.424 0.390 o
1 4 5 3.919 4.313 6.614 920.847 o
1 4 6 396.247 366.598 27.030 6.245 o
1 4 7 91.549 110.132 17.828 59.236 o
1 4 8 366.061 481.014 41.120 5.071 o
1 4 9 0.067 21.566 14.665 188.237 o
1 4 10 80.137 163.012 41.120 19.069 o
1 4 11 0.044 11.790 18.691 116.777 o
1 4 12 24.764 25.592 26.167 57.629 o
1 5 0 755.773 671.948 25.592 1.920 o
1 5 1 409.592 400.529 17.253 6.068 o
1 5 2 422.170 408.868 24.154 5.538 o
1 5 3 228.062 159.849 10.927 23.204 o
1 5 4 24.181 36.231 7.476 470.491 o
1 5 5 1464.100 1304.470 68.437 0.497 o
1 5 6 770.156 740.069 49.171 1.640 o
1 5 7 72.083 36.519 14.377 117.440 o
1 5 8 0.558 26.167 15.240 173.543 o
1 5 9 78.152 54.635 32.206 33.232 o
1 5 10 4.481 17.253 16.678 145.367 o
1 5 11 83.266 73.613 26.742 42.363 o
1 5 12 0.045 17.253 22.429 81.027 o
1 6 0 233.964 130.548 7.764 25.381 o
1 6 1 82.144 59.235 7.476 150.199 o
1 6 2 2166.770 2401.680 89.428 0.200 o
1 6 3 19.294 23.292 8.051 502.084 o
1 6 4 361.952 435.006 29.043 6.141 o
1 6 5 68.387 78.789 16.103 88.770 o
1 6 6 646.570 613.575 49.171 2.252 o
1 6 7 4.302 15.240 12.077 275.536 o
1 6 8 503.828 693.514 56.360 2.603 o
1 6 9 0.779 11.502 18.978 113.231 o
1 6 10 91.590 123.934 27.892 34.454 o
1 6 11 7.434 31.343 20.416 95.918 o
1 6 12 38.347 62.398 28.180 46.554 o
1 7 0 207.663 175.665 11.502 24.864 o
1 7 1 714.506 585.395 31.918 2.200 o
1 7 2 288.434 320.590 19.553 10.567 o
1 7 3 32.042 18.978 6.614 555.301 o
1 7 4 18.368 25.017 10.639 315.094 o
1 7 5 368.778 343.594 37.094 6.352 o
1 7 6 0.069 10.639 10.064 401.472 o
1 7 7 188.678 148.922 21.566 24.566 o
1 7 8 38.560 49.171 20.991 80.187 o
1 7 9 207.550 231.162 43.995 10.919 o
1 7 10 18.299 25.017 18.978 108.514 o
1 7 11 41.121 106.681 31.918 34.833 o
1 7 12 0.455 10.927 35.369 32.653 o
1 8 0 706.922 551.464 31.918 2.305 o
1 8 1 295.417 305.925 19.266 10.612 o
1 8 2 560.748 544.275 36.519 3.063 o
1 8 3 64.444 81.952 11.790 123.335 o
1 8 4 237.649 334.968 34.506 10.137 o
1 8 5 21.304 12.365 8.914 441.627 o
1 8 6 74.333 64.699 16.678 86.010 o
1 8 7 88.723 106.394 23.579 45.177 o
1 8 8 563.158 546.576 95.179 1.931 o
1 8 9 3.976 11.790 19.553 106.417 o
1 8 10 106.545 104.956 38.532 21.258 o
1 8 11 1.653 36.806 26.742 56.593 o
1 9 0 123.551 125.084 11.214 56.356 o
1 9 1 241.390 249.853 18.691 15.295 o
1 9 2 32.547 30.768 8.627 357.917 o
1 9 3 198.707 246.977 29.618 15.283 o
1 9 4 24.008 53.484 13.802 173.837 o
1 9 5 47.339 65.849 17.828 95.183 o
1 9 6 7.762 6.326 11.502 304.152 o
1 9 7 230.127 375.800 77.351 4.537 o
1 9 8 5.096 45.433 18.978 109.396 o
1 9 9 162.362 173.939 37.957 16.238 o
1 9 10 0.912 16.103 18.403 120.171 o
1 9 11 56.818 76.776 28.180 42.973 o
1 10 0 591.948 404.842 29.618 3.464 o
1 10 1 0.348 12.652 8.914 509.358 o
1 10 2 19.585 32.493 10.927 288.568 o
1 10 3 8.923 27.030 15.240 169.587 o
1 10 4 232.344 241.801 28.180 13.835 o
1 10 5 137.489 134.861 22.141 33.579 o
1 10 6 332.732 467.500 69.587 3.931 o
1 10 7 16.334 28.180 23.292 73.170 o
1 10 8 41.697 55.210 20.991 78.026 o
1 10 9 0.443 4.313 14.377 197.585 o
1 10 10 20.516 81.952 61.536 10.609 o
1 11 0 105.839 92.879 14.665 66.297 o
1 11 1 151.997 173.939 22.141 27.638 o
1 11 2 1.684 27.317 22.716 78.573 o
1 11 3 57.511 98.055 23.004 56.318 o
1 11 4 0.582 2.013 14.953 182.746 o
1 11 5 386.061 503.443 55.497 4.038 o
1 11 6 9.345 11.502 14.090 201.839 o
1 11 7 57.333 31.631 16.390 113.124 o
1 11 8 0.929 8.339 14.377 197.268 o
1 11 9 0.434 35.656 30.768 42.907 o
1 11 10 7.189 86.553 221.960 0.829 o
1 12 0 358.099 387.589 70.737 3.977 o
1 12 1 11.880 31.343 25.592 61.169 o
1 12 2 203.447 228.574 45.433 10.722 o
1 12 3 1.893 6.039 16.103 157.350 o
1 12 4 112.392 171.351 31.918 24.071 o
1 12 5 17.568 33.068 20.991 88.694 o
1 12 6 114.894 115.308 43.708 16.848 o
1 12 7 5.620 5.176 15.240 175.071 o
1 12 8 2.127 23.292 38.244 27.878 o
1 12 9 0.062 25.017 29.618 46.442 o
1 13 0 52.959 135.724 47.446 16.322 o
1 13 1 239.827 195.506 58.085 7.644 o
1 13 2 21.517 39.682 27.892 50.603 o
1 13 3 250.083 210.746 90.291 3.953 o
1 13 4 0.005 30.768 32.206 39.246 o
1 13 5 44.307 137.737 62.974 9.760 o
1 13 6 0.439 45.721 42.270 22.752 o
1 13 7 12.416 13.515 35.369 32.503 o
1 13 8 2.054 74.763 106.681 3.582 o
1 14 0 134.421 163.587 46.008 13.967 o
1 14 1 2.759 8.339 24.729 66.735 o
1 14 2 300.889 330.367 75.051 4.351 o
1 14 3 0.014 91.441 81.089 6.181 o
1 14 4 53.487 80.227 54.059 13.294 o
1 14 5 4.006 41.120 36.519 30.405 o
1 14 6 3.005 57.798 42.845 22.051 o
1 14 7 2.436 72.463 92.879 4.723 o
1 15 0 30.949 61.248 28.468 46.650 o
1 15 1 74.125 77.064 31.343 33.997 o
1 15 2 2.840 25.592 35.944 31.528 o
1 15 3 154.575 284.646 83.390 4.819 o
1 15 4 21.549 43.995 39.394 25.788 o
1 15 5 8.460 5.176 40.832 24.480 o
1 16 0 26.558 52.047 30.768 41.092 o
1 16 1 11.716 45.721 31.631 40.019 o
1 16 2 15.526 30.480 31.343 40.917 o
1 16 3 15.612 87.990 205.570 0.966 o
1 16 4 58.637 132.848 86.265 5.299 o
2 0 0 8951.130 8974.420 385.001 0.012 o
2 0 2 130.805 172.789 11.214 43.370 o
2 0 4 604.014 562.679 30.480 2.819 o
2 0 6 801.398 642.905 48.596 1.690 o
2 0 8 32.821 39.394 18.403 105.758 o
2 0 10 622.612 412.319 121.346 1.536 o
2 0 12 48.189 62.111 68.437 8.528 o
2 1 0 7785.030 11118.700 421.520 0.013 o
2 1 1 210.830 532.198 17.828 9.605 o
2 1 2 1.233 3.163 2.300 7527.520 o
2 1 3 1625.630 1395.630 45.433 0.428 o
2 1 4 36.130 26.167 5.463 569.420 o
2 1 5 2128.670 2266.530 96.042 0.211 o
2 1 6 30.127 48.596 10.927 239.454 o
2 1 7 595.862 504.306 37.382 2.952 o
2 1 8 133.411 135.149 20.704 36.236 o
2 1 9 238.532 213.621 27.605 14.460 o
2 1 10 7.689 39.394 25.017 63.971 o
2 1 11 158.034 118.471 39.107 17.417 o
2 1 12 1.060 36.519 30.480 43.684 o
2 2 0 337.716 771.412 24.442 4.233 o
2 2 1 2198.100 2148.950 71.025 0.215 o
2 2 2 132.934 265.380 13.227 29.271 o
2 2 3 370.718 268.543 12.652 8.935 o
2 2 4 310.918 322.315 15.528 9.972 o
2 2 5 23.209 27.317 7.476 514.559 o
2 2 6 1085.090 820.008 45.721 1.002 o
2 2 7 236.011 262.217 26.455 13.476 o
2 2 8 796.888 713.643 65.274 1.497 o
2 2 9 39.819 32.781 16.678 122.783 o
2 2 10 76.965 137.737 38.819 21.795 o
2 2 11 0.154 8.051 18.116 124.411 o
2 2 12 129.740 142.337 46.008 14.515 o
2 3 0 138.148 277.170 10.639 28.406 o
2 3 1 1349.640 1437.320 46.871 0.536 o
2 3 2 257.545 329.792 16.103 12.206 o
2 3 3 17.657 10.927 4.026 1605.260 o
2 3 4 75.821 106.394 11.502 97.209 o
2 3 5 634.797 557.215 29.043 2.674 o
2 3 6 158.238 202.119 16.678 28.343 o
2 3 7 246.842 310.813 25.304 11.877 o
2 3 8 21.392 29.905 14.377 178.009 o
2 3 9 235.234 175.665 43.133 11.145 o
2 3 10 5.982 16.678 24.154 69.622 o
2 3 11 46.978 52.622 27.030 49.621 o
2 3 12 0.040 29.618 25.017 64.903 o
2 4 0 1494.350 1282.070 50.321 0.502 o
2 4 1 276.639 167.326 10.352 17.360 o
2 4 2 1206.400 953.431 37.669 0.810 o
2 4 3 893.314 684.313 28.755 1.500 o
2 4 4 253.001 269.694 17.253 14.086 o
2 4 5 444.017 412.894 24.154 5.169 o
2 4 6 371.936 328.929 23.579 7.382 o
2 4 7 75.594 111.857 16.390 71.943 o
2 4 8 423.618 383.851 41.407 4.940 o
2 4 9 7.387 22.429 22.429 80.281 o
2 4 10 162.807 230.012 43.708 12.589 o
2 4 11 0.019 32.493 23.004 76.563 o
2 4 12 16.871 40.545 31.343 40.612 o
2 5 0 237.637 196.943 12.652 19.319 o
2 5 1 1168.320 1190.060 46.583 0.730 o
2 5 2 6.397 6.326 3.163 3527.010 o
2 5 3 1442.940 1567.290 58.085 0.458 o
2 5 4 566.721 546.576 29.618 3.122 o
2 5 5 180.537 185.154 16.678 26.043 o
2 5 6 137.130 106.106 17.253 44.243 o
2 5 7 249.561 328.066 37.382 9.377 o
2 5 8 3.886 38.532 17.541 128.937 o
2 5 9 141.520 133.136 34.794 20.850 o
2 5 10 0.613 24.442 21.279 89.692 o
2 5 11 81.050 69.012 23.579 51.921 o
2 5 12 0.334 8.914 20.991 92.662 o
2 6 0 455.888 426.984 19.553 5.022 o
2 6 1 291.059 282.058 17.541 11.547 o
2 6 2 2338.840 2105.820 78.501 0.199 o
2 6 3 190.447 217.072 15.528 22.852 o
2 6 4 512.185 620.764 31.918 3.210 o
2 6 5 71.234 87.990 13.802 97.227 o
2 6 6 9.275 40.545 14.953 171.211 o
2 6 7 237.738 257.616 32.781 12.020 o
2 6 8 115.179 105.531 50.609 13.401 o
2 6 9 3.483 7.189 16.678 146.465 o
2 6 10 32.821 28.755 22.141 77.282 o
2 6 11 0.008 84.540 50.896 15.590 o
2 7 0 1.443 4.601 5.176 1511.760 o
2 7 1 2410.140 2068.150 90.866 0.191 o
2 7 2 33.673 45.433 8.627 315.688 o
2 7 3 568.485 565.842 39.107 2.903 o
2 7 4 27.374 32.206 8.914 364.305 o
2 7 5 280.583 357.109 31.631 8.790 o
2 7 6 25.250 39.107 20.128 92.900 o
2 7 7 264.525 301.612 37.382 9.324 o
2 7 8 60.866 41.982 21.279 71.852 o
2 7 9 11.681 16.678 20.704 93.822 o
2 7 10 9.324 9.202 18.691 115.868 o
2 7 11 40.470 134.861 65.849 9.006 o
2 8 0 2120.030 2027.320 84.540 0.231 o
2 8 1 113.780 103.806 10.927 68.739 o
2 8 2 984.921 638.880 46.296 1.294 o
2 8 3 48.189 39.394 9.777 233.058 o
2 8 4 419.383 415.194 39.969 4.864 o
2 8 5 116.057 123.647 24.154 36.131 o
2 8 6 124.151 121.059 25.304 33.208 o
2 8 7 1.858 30.768 68.150 8.789 o
2 8 8 45.623 84.827 26.742 48.118 o
2 8 9 42.796 29.043 20.416 86.275 o
2 8 10 8.939 12.365 16.678 144.860 o
2 8 11 0.002 38.244 31.343 41.333 o
2 9 0 259.784 240.651 18.691 14.339 o
2 9 1 846.489 570.155 44.858 1.691 o
2 9 2 0.130 4.601 7.189 789.228 o
2 9 3 403.159 376.950 43.420 5.145 o
2 9 4 114.163 122.209 26.455 33.184 o
2 9 5 255.763 246.690 33.643 11.291 o
2 9 6 33.526 68.150 24.442 60.409 o
2 9 7 18.715 54.635 33.643 34.972 o
2 9 8 24.963 45.145 27.317 52.036 o
2 9 9 13.476 12.940 19.266 108.096 o
2 9 10 4.418 1.438 22.716 79.123 o
2 10 0 1136.820 769.686 51.759 0.956 o
2 10 1 0.724 22.429 13.515 220.759 o
2 10 2 348.981 287.809 29.618 8.042 o
2 10 3 8.063 9.489 21.854 85.063 o
2 10 4 426.127 499.705 57.222 3.654 o
2 10 5 0.001 12.365 13.802 213.773 o
2 10 6 140.056 137.737 42.270 16.075 o
2 10 7 3.606 91.153 32.206 37.872 o
2 10 8 16.472 13.802 18.978 110.560 o
2 10 9 0.325 12.940 21.854 85.425 o
2 10 10 3.268 7.189 19.553 106.659 o
2 11 0 4.004 21.279 14.665 186.797 o
2 11 1 333.263 386.727 36.231 6.685 o
2 11 2 0.105 23.292 13.227 230.427 o
2 11 3 293.300 305.637 40.545 8.031 o
2 11 4 47.066 66.424 24.154 58.803 o
2 11 5 285.723 308.800 49.171 7.082 o
2 11 6 13.511 53.197 24.729 63.916 o
2 11 7 12.435 25.017 24.729 65.669 o
2 11 8 7.239 74.763 36.231 30.335 o
2 11 9 3.969 8.627 23.004 77.053 o
2 12 0 100.576 96.904 25.017 40.452 o
2 12 1 115.073 111.570 21.566 42.115 o
2 12 2 222.691 331.804 41.695 9.390 o
2 12 3 122.086 89.141 22.716 41.000 o
2 12 4 172.311 165.600 31.055 19.545 o
2 12 5 6.326 60.673 32.206 38.536 o
2 12 6 60.307 114.445 43.708 19.013 o
2 12 7 0.469 32.493 31.343 41.396 o
2 12 8 5.208 35.369 48.884 17.037 o
2 13 0 16.766 23.867 29.618 45.842 o
2 13 1 50.059 35.369 32.781 35.413 o
2 13 2 0.237 37.382 29.618 46.260 o
2 13 3 155.229 221.098 62.974 7.877 o
2 13 4 22.555 25.304 22.716 76.032 o
2 13 5 53.398 65.849 24.729 55.187 o
2 13 6 17.534 39.107 67.862 8.828 o
2 13 7 80.026 51.759 127.960 2.467 o
2 14 0 154.098 71.888 68.725 7.641 o
2 14 1 3.697 11.502 19.553 106.456 o
2 14 2 96.378 67.287 41.695 20.121 o
2 14 3 0.115 0.000 28.755 49.424 o
2 14 4 18.783 48.884 31.343 40.274 o
2 14 5 8.166 50.609 31.343 40.794 o
2 14 6 77.498 60.673 52.047 14.043 o
2 15 0 1.794 1.438 21.279 90.234 o
2 15 1 115.550 167.901 39.682 18.054 o
2 15 2 11.799 16.390 29.618 46.222 o
2 15 3 34.223 32.206 84.252 5.722 o
2 15 4 0.039 0.000 68.150 8.799 o
2 15 5 30.954 64.124 30.768 40.247 o
2 16 0 28.513 29.618 26.455 55.803 o
2 16 1 2.629 208.733 119.046 2.844 o
2 16 2 63.893 113.295 57.510 11.483 o
2 16 3 4.456 5.463 39.107 26.706 o
3 0 0 536.901 418.357 24.154 4.000 o
3 0 2 2623.910 2764.800 119.909 0.140 o
3 0 4 1553.350 1512.950 68.725 0.421 o
3 0 6 407.197 548.876 50.609 3.854 o
3 0 8 304.806 283.496 45.433 7.409 o
3 0 10 75.296 107.544 83.677 5.606 o
3 0 12 48.773 58.948 54.059 13.495 o
3 1 0 53.022 159.274 7.764 112.003 o
3 1 1 998.126 1072.160 33.643 0.976 o
3 1 2 86.422 145.472 7.764 81.944 o
3 1 3 542.819 482.740 18.978 3.714 o
3 1 4 618.987 587.696 25.880 2.708 o
3 1 5 1257.320 876.943 44.570 0.790 o
3 1 6 320.691 334.968 25.592 8.550 o
3 1 7 262.756 204.995 21.854 14.665 o
3 1 8 105.967 98.342 21.566 46.351 o
3 1 9 264.457 287.522 47.158 8.000 o
3 1 10 2.240 70.450 51.759 15.117 o
3 1 11 51.308 61.248 41.695 22.035 o
3 1 12 0.002 53.772 36.806 29.890 o
3 2 0 3752.550 5532.210 151.223 0.054 o
3 2 1 176.372 128.535 6.614 39.069 o
3 2 2 631.880 655.270 23.004 2.482 o
3 2 3 117.706 115.883 8.339 67.713 o
3 2 4 950.415 1004.040 44.570 1.062 o
3 2 5 246.436 246.402 16.965 15.406 o
3 2 6 609.578 488.491 35.369 2.947 o
3 2 7 59.266 66.137 18.403 84.046 o
3 2 8 113.613 118.758 27.892 31.534 o
3 2 9 26.246 59.235 36.806 29.010 o
3 2 10 137.547 137.162 55.210 10.801 o
3 2 11 10.421 24.442 23.292 74.118 o
3 2 12 7.422 21.279 28.755 49.089 o
3 3 0 188.439 371.486 13.515 15.682 o
3 3 1 1723.480 1520.140 46.871 0.375 o
3 3 2 206.805 187.742 11.214 24.174 o
3 3 3 1651.830 1452.270 48.309 0.408 o
3 3 4 282.075 256.466 17.253 12.725 o
3 3 5 626.846 489.641 27.317 2.941 o
3 3 6 7.277 16.390 8.627 520.195 o
3 3 7 304.937 266.243 29.330 9.773 o
3 3 8 0.085 27.317 20.991 92.063 o
3 3 9 38.379 47.158 38.244 26.727 o
3 3 10 4.857 36.806 40.257 25.072 o
3 3 11 32.189 62.111 29.905 42.412 o
3 4 0 87.083 182.566 9.489 63.785 o
3 4 1 25.999 24.729 4.601 876.204 o
3 4 2 3902.510 3441.920 129.973 0.072 o
3 4 3 189.752 208.733 15.528 23.509 o
3 4 4 128.484 179.690 13.227 40.867 o
3 4 5 106.853 122.209 12.365 63.740 o
3 4 6 116.888 190.905 19.266 35.488 o
3 4 7 5.398 21.566 14.953 179.151 o
3 4 8 259.564 258.192 43.133 9.132 o
3 4 9 10.366 16.678 21.279 89.065 o
3 4 10 4.013 11.502 41.407 23.812 o
3 4 11 9.000 43.420 33.356 36.199 o
3 5 0 114.251 198.956 11.790 43.960 o
3 5 1 2846.790 1828.360 72.750 0.163 o
3 5 2 176.265 217.647 13.227 25.837 o
3 5 3 468.431 361.135 20.128 5.311 o
3 5 4 94.856 102.080 9.777 88.075 o
3 5 5 308.426 234.037 19.841 11.588 o
3 5 6 160.919 167.038 22.716 26.362 o
3 5 7 153.603 139.174 26.455 26.163 o
3 5 8 31.843 85.978 104.956 3.677 o
3 5 9 32.870 31.343 30.768 41.386 o
3 5 10 0.390 14.665 22.141 83.185 o
3 5 11 41.828 64.986 43.133 20.893 o
3 6 0 3216.990 1574.770 77.926 0.144 o
3 6 1 41.292 46.583 6.326 364.187 o
3 6 2 90.299 87.415 12.077 89.488 o
3 6 3 0.049 4.313 4.601 1922.990 o
3 6 4 642.811 638.592 37.957 2.340 o
3 6 5 11.013 21.854 8.914 465.495 o
3 6 6 46.975 60.098 21.566 71.975 o
3 6 7 30.720 44.283 33.356 35.200 o
3 6 8 6.322 23.292 49.459 16.668 o
3 6 9 0.532 4.601 20.128 100.831 o
3 6 10 91.984 91.153 37.669 23.399 o
3 6 11 0.091 29.905 27.605 53.355 o
3 7 0 7.742 6.614 5.463 1278.590 o
3 7 1 1137.380 773.712 45.145 0.967 o
3 7 2 144.695 183.141 16.390 33.096 o
3 7 3 554.826 471.813 38.532 3.321 o
3 7 4 16.314 43.133 12.652 221.002 o
3 7 5 6.709 25.880 14.665 184.294 o
3 7 6 154.731 162.725 32.206 20.413 o
3 7 7 216.391 168.763 52.909 9.362 o
3 7 8 4.746 50.321 35.369 32.269 o
3 7 9 57.501 52.334 38.244 25.803 o
3 7 10 3.111 48.884 25.592 61.169 o
3 8 0 65.056 77.926 9.202 150.278 o
3 8 1 31.956 32.206 11.502 237.222 o
3 8 2 514.723 454.560 39.969 3.673 o
3 8 3 66.811 74.188 12.940 115.345 o
3 8 4 58.198 74.763 14.090 114.586 o
3 8 5 24.411 12.940 19.841 99.633 o
3 8 6 60.508 112.432 53.197 13.330 o
3 8 7 19.728 104.956 59.523 11.248 o
3 8 8 132.923 158.412 43.133 15.484 o
3 8 9 5.643 13.802 17.828 127.483 o
3 8 10 14.840 76.201 29.905 43.344 o
3 9 0 231.333 270.556 23.292 14.245 o
3 9 1 122.349 92.879 15.240 56.340 o
3 9 2 24.867 17.541 10.639 307.778 o
3 9 3 63.108 66.712 14.953 106.248 o
3 9 4 41.986 51.184 22.141 71.786 o
3 9 5 353.627 419.220 62.111 4.371 o
3 9 6 5.533 13.227 42.270 22.839 o
3 9 7 67.967 63.836 37.669 25.676 o
3 9 8 2.657 7.764 19.266 109.882 o
3 9 9 27.650 6.901 22.716 76.705 o
3 10 0 383.588 410.593 32.781 5.775 o
3 10 1 125.647 132.273 17.253 43.742 o
3 10 2 1.175 3.451 12.077 279.904 o
3 10 3 0.063 7.476 10.639 360.229 o
3 10 4 239.601 210.746 53.484 8.306 o
3 10 5 0.208 0.000 24.154 70.046 o
3 10 6 136.232 152.085 52.622 11.515 o
3 10 7 4.947 27.892 28.180 51.065 o
3 10 8 40.579 65.274 26.742 50.582 o
3 10 9 30.218 135.436 100.643 3.970 o
3 11 0 7.619 27.605 10.352 355.046 o
3 11 1 11.067 13.227 14.377 192.655 o
3 11 2 92.170 99.205 18.403 59.524 o
3 11 3 235.279 215.922 33.068 13.045 o
3 11 4 42.847 61.536 30.768 39.278 o
3 11 5 124.475 108.694 50.896 12.999 o
3 11 6 1.252 106.681 34.218 33.429 o
3 11 7 89.688 89.141 28.180 36.947 o
3 11 8 13.726 31.055 23.579 71.597 o
3 12 0 10.170 27.892 17.253 132.799 o
3 12 1 8.691 3.163 10.064 396.318 o
3 12 2 212.579 315.127 39.394 10.417 o
3 12 3 29.100 36.519 25.304 60.175 o
3 12 4 128.077 98.055 69.587 7.589 o
3 12 5 10.305 39.107 33.931 35.026 o
3 12 6 108.254 114.445 32.206 27.044 o
3 12 7 18.098 85.403 33.931 33.627 o
3 13 0 10.750 4.601 30.480 43.848 o
3 13 1 175.800 187.742 41.407 13.745 o
3 13 2 0.178 3.163 24.154 70.039 o
3 13 3 57.639 140.612 47.158 16.299 o
3 13 4 0.651 16.678 23.867 71.568 o
3 13 5 143.454 91.441 28.755 28.257 o
3 13 6 16.148 150.648 65.561 9.198 o
3 13 7 17.343 13.802 23.579 72.183 o
3 14 0 57.122 79.939 39.682 23.516 o
3 14 1 8.533 77.064 69.300 8.442 o
3 14 2 93.632 158.699 46.296 15.357 o
3 14 3 3.095 144.609 106.681 3.560 o
3 14 4 89.005 104.668 34.794 26.258 o
3 14 5 1.486 49.746 51.471 15.356 o
3 15 0 1.570 9.777 19.553 106.685 o
3 15 1 41.930 28.468 32.493 36.803 o
3 15 2 17.643 153.236 109.557 3.362 o
3 15 3 83.166 186.879 93.741 4.381 o
3 15 4 2.173 5.751 34.506 34.310 o
3 16 0 43.618 57.798 27.030 49.739 o
3 16 1 8.191 18.978 23.579 72.796 o
3 16 2 79.194 114.158 35.369 25.991 o
4 0 0 9.245 19.553 5.751 1038.900 o
4 0 2 2038.950 1577.360 80.802 0.282 o
4 0 4 4010.630 4180.550 242.951 0.058 o
4 0 6 935.702 629.966 89.428 1.165 o
4 0 8 103.209 100.643 45.433 16.531 o
4 0 10 0.412 0.000 53.772 14.134 o
4 1 0 1235.450 1705.000 48.884 0.525 o
4 1 1 536.349 438.744 18.116 4.001 o
4 1 2 54.004 49.746 5.751 290.331 o
4 1 3 2536.880 2822.310 115.020 0.144 o
4 1 4 59.415 89.428 12.940 115.083 o
4 1 5 1621.610 1413.170 73.613 0.412 o
4 1 6 2.589 22.429 11.502 301.389 o
4 1 7 186.412 116.458 25.304 24.381 o
4 1 8 159.397 101.218 47.446 13.557 o
4 1 9 30.995 65.274 52.334 14.549 o
4 1 10 7.071 32.493 79.076 6.526 o
4 1 11 2.668 31.055 43.708 21.328 o
4 2 0 825.814 975.860 30.193 1.328 o
4 2 1 1145.650 1433.300 43.708 0.660 o
4 2 2 1549.500 1181.430 47.158 0.501 o
4 2 3 3.862 8.914 5.751 1192.420 o
4 2 4 1546.680 1635.130 74.188 0.400 o
4 2 5 0.084 6.039 7.476 728.955 o
4 2 6 333.367 315.127 30.768 7.985 o
4 2 7 116.468 106.394 31.055 27.940 o
4 2 8 58.416 47.158 45.433 18.742 o
4 2 9 95.632 124.222 103.518 3.666 o
4 2 10 0.832 0.000 45.433 19.798 o
4 2 11 14.057 71.312 120.484 2.807 o
4 3 0 901.179 724.541 24.154 1.449 o
4 3 1 2885.310 3000.590 97.767 0.119 o
4 3 2 807.753 800.454 37.382 1.533 o
4 3 3 298.741 307.075 17.253 10.648 o
4 3 4 25.590 22.429 6.614 608.262 o
4 3 5 613.961 659.008 42.270 2.377 o
4 3 6 74.961 78.214 15.815 85.976 o
4 3 7 211.424 261.642 42.845 10.579 o
4 3 8 179.612 98.630 70.162 7.010 o
4 3 9 8.367 0.000 35.944 31.602 o
4 3 10 61.198 197.806 74.188 6.871 o
4 3 11 9.218 10.639 32.781 37.901 o
4 4 0 2630.330 2719.110 91.729 0.144 o
4 4 1 125.549 137.737 10.927 52.826 o
4 4 2 1342.100 1229.740 45.721 0.598 o
4 4 3 179.844 219.085 17.253 23.391 o
4 4 4 9.541 11.790 6.039 1006.860 o
4 4 5 42.446 40.832 9.777 249.217 o
4 4 6 29.287 25.017 14.090 178.642 o
4 4 7 268.043 263.080 41.982 9.029 o
4 4 8 29.536 65.561 67.574 8.820 o
4 4 9 70.254 113.007 41.695 20.266 o
4 4 10 40.200 54.922 47.158 17.744 o
4 5 0 81.738 86.265 7.764 123.780 o
4 5 1 1840.160 1524.450 62.974 0.337 o
4 5 2 41.170 40.257 5.751 416.540 o
4 5 3 249.252 222.535 16.965 16.105 o
4 5 4 149.495 161.287 16.390 34.477 o
4 5 5 34.803 20.991 9.489 325.476 o
4 5 6 21.615 16.103 13.515 206.518 o
4 5 7 26.452 65.849 54.347 13.556 o
4 5 8 88.597 34.794 30.480 36.374 o
4 5 9 87.026 120.196 45.433 16.757 o
4 5 10 0.475 5.463 20.991 92.709 o
4 6 0 3074.960 3556.080 174.802 0.093 o
4 6 1 156.383 194.068 15.815 30.013 o
4 6 2 252.903 211.608 17.253 16.187 o
4 6 3 131.099 171.639 15.815 38.389 o
4 6 4 32.837 26.742 8.914 351.038 o
4 6 5 84.794 136.299 28.755 33.179 o
4 6 6 9.414 39.682 27.030 54.824 o
4 6 7 31.909 7.764 26.455 56.600 o
4 6 8 97.053 75.051 45.721 17.001 o
4 6 9 0.795 11.790 22.429 81.112 o
4 6 10 90.365 90.291 34.506 27.091 o
4 7 0 369.963 341.581 26.167 7.112 o
4 7 1 1050.720 721.378 39.969 1.133 o
4 7 2 387.985 329.504 23.579 6.993 o
4 7 3 91.541 85.690 13.515 82.521 o
4 7 4 74.645 73.900 18.978 70.983 o
4 7 5 3.704 7.764 23.004 77.080 o
4 7 6 40.935 27.892 38.244 26.979 o
4 7 7 137.124 97.767 28.755 28.664 o
4 7 8 22.366 37.382 31.918 38.997 o
4 7 9 49.080 28.468 21.566 76.460 o
4 7 10 0.200 40.257 27.892 52.050 o
4 8 0 415.811 443.920 33.643 5.001 o
4 8 1 323.378 319.727 30.193 8.250 o
4 8 2 248.699 214.771 24.442 14.637 o
4 8 3 278.925 327.779 33.068 9.107 o
4 8 4 28.848 47.446 26.742 53.562 o
4 8 5 99.911 176.815 35.081 22.156 o
4 8 6 237.610 229.436 47.158 9.346 o
4 8 7 18.197 32.493 20.416 93.441 o
4 8 8 51.935 51.471 24.729 57.080 o
4 8 9 14.613 34.794 34.506 33.819 o
4 9 0 190.853 209.308 23.867 19.638 o
4 9 1 42.545 41.695 13.515 162.036 o
4 9 2 190.914 242.664 27.605 16.683 o
4 9 3 196.038 230.299 33.931 14.454 o
4 9 4 38.451 51.759 19.266 92.291 o
4 9 5 366.428 280.333 82.527 3.632 o
4 9 6 4.087 15.815 25.880 60.792 o
4 9 7 103.438 150.360 41.407 18.029 o
4 9 8 8.455 71.600 31.343 40.212 o
4 9 9 70.022 60.386 39.969 23.070 o
4 10 0 5.311 31.631 11.214 306.142 o
4 10 1 51.388 109.557 21.566 61.901 o
4 10 2 43.495 26.742 12.940 182.925 o
4 10 3 4.555 3.738 17.253 136.961 o
4 10 4 530.550 431.843 69.587 2.821 o
4 10 5 16.677 32.493 39.394 26.018 o
4 10 6 73.497 156.974 47.446 15.416 o
4 10 7 1.543 12.365 25.880 60.924 o
4 10 8 79.326 136.011 43.133 18.276 o
4 11 0 5.311 17.828 15.240 173.336 o
4 11 1 0.826 5.751 13.227 233.258 o
4 11 2 2.698 6.901 12.077 278.932 o
4 11 3 213.748 223.398 59.523 7.601 o
4 11 4 0.434 11.214 27.317 54.718 o
4 11 5 205.582 280.045 52.334 8.503 o
4 11 6 0.029 8.914 31.055 42.358 o
4 11 7 81.356 77.639 27.892 39.755 o
4 12 0 3.493 6.326 12.652 254.074 o
4 12 1 32.470 38.819 24.154 64.866 o
4 12 2 56.041 100.643 30.193 36.903 o
4 12 3 0.009 9.489 29.043 48.428 o
4 12 4 98.573 146.047 37.669 21.190 o
4 12 5 17.833 65.561 52.622 14.526 o
4 12 6 125.733 156.974 35.944 20.293 o
4 12 7 0.636 12.077 22.141 83.229 o
4 13 0 82.731 51.471 31.055 34.986 o
4 13 1 44.151 43.133 20.991 79.294 o
4 13 2 2.527 16.390 47.733 17.920 o
4 13 3 27.330 99.493 37.957 26.476 o
4 13 4 19.537 106.394 49.459 16.104 o
4 13 5 52.131 44.283 55.210 13.000 o
4 13 6 8.919 24.729 20.128 98.951 o
4 14 0 11.830 33.356 22.716 77.091 o
4 14 1 32.802 110.707 70.162 8.081 o
4 14 2 29.821 177.102 78.789 6.336 o
4 14 3 14.952 0.000 43.995 21.071 o
4 14 4 17.051 141.762 66.999 8.840 o
4 15 0 4.570 25.880 37.094 29.586 o
4 15 1 30.821 40.257 31.343 39.780 o
4 15 2 23.715 69.587 138.599 2.121 o
4 15 3 7.687 34.794 102.943 3.852 o
4 16 0 31.697 42.557 32.781 36.386 o
5 0 0 1354.140 1834.970 84.827 0.423 o
5 0 2 8.216 15.528 8.627 518.372 o
5 0 4 294.253 229.436 38.244 9.378 o
5 0 6 23.504 98.342 45.721 18.731 o
5 0 8 348.557 30.768 160.999 1.448 o
5 0 10 13.307 65.849 57.510 12.219 o
5 1 0 521.236 629.390 24.729 3.216 o
5 1 1 464.844 450.246 20.128 4.727 o
5 1 2 119.836 140.325 14.090 49.636 o
5 1 3 124.850 111.282 15.240 51.333 o
5 1 4 9.006 7.764 12.077 274.767 o
5 1 5 211.019 199.531 25.304 17.675 o
5 1 6 154.423 101.793 26.742 28.286 o
5 1 7 93.066 42.270 36.806 25.858 o
5 1 8 28.654 79.939 62.974 10.098 o
5 1 9 111.776 112.145 36.806 22.182 o
5 1 10 0.719 0.000 54.635 13.691 o
5 2 0 86.841 66.712 6.614 139.100 o
5 2 1 366.625 411.168 20.704 6.704 o
5 2 2 571.117 557.503 29.618 3.055 o
5 2 3 139.373 163.012 15.815 37.337 o
5 2 4 242.436 265.093 22.141 13.976 o
5 2 5 189.069 152.085 20.128 25.201 o
5 2 6 212.027 188.029 31.343 15.697 o
5 2 7 7.348 24.442 53.772 14.101 o
5 2 8 45.725 6.326 59.523 11.401 o
5 2 9 1.945 96.042 56.935 12.441 o
5 2 10 99.663 91.729 151.510 1.752 o
5 3 0 23.814 12.652 4.601 1107.790 o
5 3 1 215.153 193.493 13.802 21.804 o
5 3 2 132.337 138.599 10.639 50.027 o
5 3 3 459.593 402.542 28.180 4.892 o
5 3 4 16.987 17.253 8.339 505.193 o
5 3 5 167.749 166.751 18.403 28.574 o
5 3 6 36.136 32.493 17.253 118.399 o
5 3 7 217.204 183.716 111.282 2.911 o
5 3 8 8.627 111.282 56.935 12.335 o
5 3 9 46.538 72.463 34.506 31.214 o
5 3 10 0.946 75.338 47.446 17.948 o
5 4 0 506.582 436.732 21.566 4.274 o
5 4 1 45.527 46.871 6.326 334.061 o
5 4 2 411.892 417.782 24.729 5.612 o
5 4 3 24.794 29.618 7.189 518.459 o
5 4 4 519.053 502.868 33.356 3.589 o
5 4 5 7.717 6.901 10.639 354.269 o
5 4 6 248.478 221.385 40.545 10.542 o
5 4 7 50.037 6.039 33.931 34.055 o
5 4 8 90.549 202.407 50.034 13.016 o
5 4 9 7.181 35.369 48.884 17.026 o
5 4 10 27.623 152.948 103.231 3.769 o
5 5 0 80.141 78.789 8.339 128.978 o
5 5 1 1018.080 777.163 39.107 1.142 o
5 5 2 67.553 78.789 10.639 131.336 o
5 5 3 278.493 256.466 19.266 12.635 o
5 5 4 11.410 20.704 10.064 373.259 o
5 5 5 344.094 373.787 39.969 6.309 o
5 5 6 0.257 25.880 53.197 14.426 o
5 5 7 196.088 174.514 38.819 14.109 o
5 5 8 22.401 49.171 39.394 25.700 o
5 5 9 34.906 192.055 82.814 5.712 o
5 6 0 939.251 769.399 40.545 1.278 o
5 6 1 1.340 5.751 5.751 1224.220 o
5 6 2 655.806 526.160 36.519 2.563 o
5 6 3 28.178 28.468 9.777 322.502 o
5 6 4 178.471 178.828 26.742 20.880 o
5 6 5 109.174 97.767 37.382 22.334 o
5 6 6 333.820 257.329 52.334 6.345 o
5 6 7 0.187 71.888 39.969 25.224 o
5 6 8 57.312 66.424 25.304 52.249 o
5 6 9 4.148 17.253 20.991 92.155 o
5 7 0 7.564 6.901 6.614 891.496 o
5 7 1 506.224 290.972 27.892 5.027 o
5 7 2 35.859 22.716 8.914 346.184 o
5 7 3 569.997 516.958 42.270 2.990 o
5 7 4 51.882 45.721 13.227 150.437 o
5 7 5 231.089 205.282 60.386 7.332 o
5 7 6 36.834 5.463 28.180 49.764 o
5 7 7 27.296 71.888 32.781 35.729 o
5 7 8 18.824 6.039 18.403 117.793 o
5 7 9 12.769 29.043 23.004 75.389 o
5 8 0 704.093 448.521 46.008 2.399 o
5 8 1 90.606 124.222 17.253 58.270 o
5 8 2 505.304 455.135 35.369 3.875 o
5 8 3 97.953 104.668 16.965 60.209 o
5 8 4 336.107 284.359 56.360 5.727 o
5 8 5 15.292 31.343 29.618 45.722 o
5 8 6 33.535 10.927 26.742 55.116 o
5 8 7 1.517 47.158 32.493 38.311 o
5 8 8 4.890 45.721 27.605 52.707 o
5 9 0 38.029 35.944 13.802 166.947 o
5 9 1 477.608 323.465 33.931 4.968 o
5 9 2 91.490 128.823 22.716 43.628 o
5 9 3 364.389 350.783 36.231 6.430 o
5 9 4 3.356 0.000 31.055 42.365 o
5 9 5 15.658 31.055 25.304 62.188 o
5 9 6 19.668 25.592 28.755 48.358 o
5 9 7 19.559 45.433 26.167 57.104 o
5 9 8 1.440 8.339 18.116 124.320 o
5 10 0 168.518 165.025 26.167 23.018 o
5 10 1 84.192 96.329 22.716 49.883 o
5 10 2 357.342 415.482 48.021 5.217 o
5 10 3 2.658 75.626 58.948 11.665 o
5 10 4 70.254 87.703 38.244 24.210 o
5 10 5 25.519 33.643 25.880 58.316 o
5 10 6 12.111 16.103 17.253 134.119 o
5 10 7 1.877 4.601 14.377 197.409 o
5 11 0 86.702 129.110 26.167 37.815 o
5 11 1 95.019 105.531 27.030 36.863 o
5 11 2 19.763 41.407 73.613 7.502 o
5 11 3 53.867 99.780 23.867 54.060 o
5 11 4 6.492 24.154 27.892 52.129 o
5 11 5 37.962 33.068 22.716 72.019 o
5 11 6 18.154 22.141 17.541 126.736 o
5 11 7 7.109 14.090 21.566 87.215 o
5 12 0 152.695 167.613 27.892 23.405 o
5 12 1 35.459 13.227 29.043 46.752 o
5 12 2 7.937 41.695 22.429 78.985 o
5 12 3 4.382 0.000 35.369 32.660 o
5 12 4 33.364 27.892 27.605 51.034 o
5 12 5 3.684 3.163 16.965 141.747 o
5 12 6 20.802 33.068 25.880 58.896 o
5 13 0 0.957 2.876 17.828 128.535 o
5 13 1 41.688 70.737 24.154 59.555 o
5 13 2 20.111 63.549 23.579 67.820 o
5 13 3 8.677 0.000 31.918 40.063 o
5 13 4 3.047 31.343 36.519 30.504 o
5 13 5 40.907 113.582 105.243 3.635 o
5 14 0 16.177 15.528 41.695 23.374 o
5 14 1 0.157 8.627 27.605 53.605 o
5 14 2 12.930 25.304 29.043 47.808 o
5 14 3 8.080 142.913 62.686 10.118 o
5 15 0 2.503 30.480 169.626 1.420 o
5 15 1 14.106 25.304 76.488 6.970 o
6 0 0 211.023 104.956 24.154 22.892 o
6 0 2 94.802 90.291 20.991 52.419 o
6 0 4 66.618 114.445 59.810 10.635 o
6 0 6 120.247 163.300 58.373 9.936 o
6 0 8 26.513 38.244 43.133 21.549 o
6 1 0 174.128 191.192 17.253 26.250 o
6 1 1 135.261 143.488 18.116 38.199 o
6 1 2 145.779 145.759 16.678 36.961 o
6 1 3 181.988 174.514 27.605 20.264 o
6 1 4 200.641 234.325 21.854 18.361 o
6 1 5 71.804 83.102 25.017 48.178 o
6 1 6 23.964 30.193 26.455 56.270 o
6 1 7 89.576 102.943 42.845 18.746 o
6 1 8 9.102 34.794 43.133 21.824 o
6 1 9 118.999 39.969 50.321 14.256 o
6 2 0 493.662 453.122 26.167 4.229 o
6 2 1 577.036 589.708 34.506 2.848 o
6 2 2 356.641 326.916 23.579 7.802 o
6 2 3 111.821 112.145 17.253 52.023 o
6 2 4 117.339 127.385 20.991 40.548 o
6 2 5 19.400 6.039 17.541 129.173 o
6 2 6 28.365 34.506 28.180 49.229 o
6 2 7 9.867 60.673 109.557 3.397 o
6 2 8 276.298 176.240 48.884 8.717 o
6 2 9 11.262 122.209 76.776 6.828 o
6 3 0 119.935 166.463 13.802 45.160 o
6 3 1 1113.950 1155.840 47.158 0.789 o
6 3 2 43.972 53.197 8.914 246.693 o
6 3 3 138.333 149.210 15.240 40.181 o
6 3 4 10.842 28.755 12.652 238.865 o
6 3 5 64.806 84.252 21.279 62.805 o
6 3 6 205.796 204.707 53.772 9.012 o
6 3 7 150.730 10.064 102.656 3.729 o
6 3 8 22.331 27.892 39.969 25.221 o
6 3 9 104.490 92.304 50.321 13.972 o
6 4 0 1077.350 995.413 41.120 0.916 o
6 4 1 2.272 23.579 8.914 493.066 o
6 4 2 120.951 104.093 11.214 63.481 o
6 4 3 279.455 265.380 20.704 12.132 o
6 4 4 441.419 407.143 35.944 4.812 o
6 4 5 204.336 200.969 53.772 9.082 o
6 4 6 250.724 254.741 61.248 6.564 o
6 4 7 73.328 41.407 38.819 24.619 o
6 4 8 41.947 51.184 73.900 7.376 o
6 4 9 13.491 59.235 171.926 1.381 o
6 5 0 12.162 29.905 9.202 419.599 o
6 5 1 96.697 87.990 11.790 84.857 o
6 5 2 25.135 25.017 8.051 457.367 o
6 5 3 535.972 509.194 38.244 3.328 o
6 5 4 79.764 56.360 13.227 108.504 o
6 5 5 403.177 393.915 51.471 4.601 o
6 5 6 13.423 7.189 20.416 96.880 o
6 5 7 100.758 158.987 55.210 11.319 o
6 5 8 34.632 55.210 27.605 49.292 o
6 5 9 1.790 10.352 59.235 11.644 o
6 6 0 2.658 9.777 6.614 913.706 o
6 6 1 49.076 33.068 9.202 256.739 o
6 6 2 698.711 550.026 43.420 2.234 o
6 6 3 88.247 88.566 15.815 73.750 o
6 6 4 203.420 177.677 40.832 12.992 o
6 6 5 6.644 15.815 14.665 186.836 o
6 6 6 270.796 288.384 54.922 6.814 o
6 6 7 4.898 1.438 15.815 163.030 o
6 6 8 4.464 8.339 29.043 48.377 o
6 7 0 42.611 62.686 11.790 174.902 o
6 7 1 278.771 247.265 28.468 11.311 o
6 7 2 288.550 274.582 30.480 10.047 o
6 7 3 148.431 192.342 25.304 24.385 o
6 7 4 10.616 18.691 14.377 191.315 o
6 7 5 309.453 331.229 44.570 6.935 o
6 7 6 0.023 4.313 14.377 197.619 o
6 7 7 33.094 25.880 23.292 70.560 o
6 7 8 0.002 25.304 31.918 40.005 o
6 8 0 588.194 554.052 44.570 2.735 o
6 8 1 108.620 104.381 20.704 46.639 o
6 8 2 95.097 84.540 16.103 69.750 o
6 8 3 187.210 147.772 39.969 14.714 o
6 8 4 122.366 126.235 22.141 37.640 o
6 8 5 2.028 19.266 17.253 136.213 o
6 8 6 44.382 69.875 22.141 68.209 o
6 8 7 0.072 23.292 27.892 52.369 o
6 9 0 109.996 135.724 23.004 37.955 o
6 9 1 178.711 174.514 25.592 21.746 o
6 9 2 67.824 36.519 22.141 66.074 o
6 9 3 139.256 163.587 31.918 21.918 o
6 9 4 0.849 10.639 13.515 222.937 o
6 9 5 3.908 14.953 15.528 167.931 o
6 9 6 5.224 36.519 28.180 50.851 o
6 9 7 20.094 19.553 21.279 87.279 o
6 10 0 96.105 88.853 23.292 46.213 o
6 10 1 79.746 90.003 34.506 27.991 o
6 10 2 131.578 199.531 36.231 18.252 o
6 10 3 0.189 7.476 19.266 110.022 o
6 10 4 51.934 29.043 17.541 106.393 o
6 10 5 5.159 18.978 17.253 135.598 o
6 10 6 3.409 82.814 79.939 6.361 o
6 11 0 1.225 34.794 43.133 21.896 o
6 11 1 90.438 147.772 37.094 22.170 o
6 11 2 0.860 4.601 16.103 157.498 o
6 11 3 65.276 79.364 23.579 54.734 o
6 11 4 7.001 27.317 18.691 114.558 o
6 11 5 18.623 22.141 23.292 73.269 o
6 12 0 165.589 175.377 35.369 17.307 o
6 12 1 46.377 69.875 21.854 69.028 o
6 12 2 80.621 117.321 29.330 34.169 o
6 12 3 5.211 27.892 29.043 48.088 o
6 12 4 26.689 54.347 24.154 64.495 o
6 12 5 2.340 14.377 30.768 43.098 o
6 13 0 22.445 6.614 19.553 103.771 o
6 13 1 129.823 109.269 26.167 32.087 o
6 13 2 15.722 32.493 31.631 40.137 o
6 13 3 44.611 81.089 31.631 36.294 o
6 14 0 153.386 156.111 60.386 8.935 o
6 14 1 19.454 21.279 21.854 82.849 o
6 14 2 70.050 112.720 33.356 29.418 o
7 0 0 455.202 350.783 35.369 5.025 o
7 0 2 822.811 538.812 50.321 1.763 o
7 0 4 427.024 414.331 64.986 3.654 o
7 0 6 62.664 28.180 71.600 7.816 o
7 0 8 45.540 12.077 45.721 19.129 o
7 1 0 35.084 47.158 14.665 148.808 o
7 1 1 524.288 449.671 29.043 3.871 o
7 1 2 2.887 102.368 16.103 131.869 o
7 1 3 570.345 514.370 48.596 2.875 o
7 1 4 12.560 65.561 19.266 100.470 o
7 1 5 5.495 33.931 34.218 34.643 o
7 1 6 61.892 92.304 37.094 25.898 o
7 1 7 22.420 0.000 25.592 61.578 o
7 1 8 63.568 94.029 113.870 3.101 o
7 2 0 711.601 571.880 36.231 2.205 o
7 2 1 0.227 38.244 14.953 177.634 o
7 2 2 306.477 315.414 25.017 9.384 o
7 2 3 59.008 116.458 20.704 61.312 o
7 2 4 31.946 32.493 16.103 136.450 o
7 2 5 6.329 18.403 19.841 102.721 o
7 2 6 186.125 152.373 35.656 16.597 o
7 2 7 1.374 12.365 52.622 14.753 o
7 2 8 5.332 23.292 54.922 13.526 o
7 3 0 5.575 34.794 10.352 351.408 o
7 3 1 420.523 370.911 26.742 5.780 o
7 3 2 131.771 142.913 21.279 35.000 o
7 3 3 16.982 22.141 10.352 338.355 o
7 3 4 0.837 34.218 20.991 91.587 o
7 3 5 293.732 256.179 40.257 8.694 o
7 3 6 1.490 14.090 39.969 25.560 o
7 3 7 36.222 77.351 38.532 25.836 o
7 3 8 2.721 0.000 81.952 6.085 o
7 4 0 490.203 604.374 35.369 3.372 o
7 4 1 225.163 257.616 23.867 14.924 o
7 4 2 65.949 47.446 10.927 158.047 o
7 4 3 0.788 16.390 10.064 397.976 o
7 4 4 176.731 149.785 31.918 19.326 o
7 4 5 2.223 8.051 13.227 232.676 o
7 4 6 96.612 87.415 24.154 44.218 o
7 4 7 1.252 14.665 23.292 75.154 o
7 4 8 36.295 53.484 33.068 35.160 o
7 5 0 233.743 269.694 21.279 14.573 o
7 5 1 230.486 252.153 25.592 14.312 o
7 5 2 4.126 4.888 8.339 581.439 o
7 5 3 247.365 301.324 37.669 9.821 o
7 5 4 3.576 22.141 15.240 173.181 o
7 5 5 67.271 64.124 25.304 50.385 o
7 5 6 0.004 28.468 28.755 49.215 o
7 5 7 55.373 65.274 24.154 56.958 o
7 5 8 2.213 0.000 154.673 1.708 o
7 6 0 166.195 166.751 22.716 25.637 o
7 6 1 4.777 14.090 8.051 607.735 o
7 6 2 282.403 259.054 27.030 11.143 o
7 6 3 30.059 24.154 12.940 206.223 o
7 6 4 137.691 131.698 26.167 29.154 o
7 6 5 7.446 42.270 35.944 31.289 o
7 6 6 46.863 31.631 17.253 111.760 o
7 6 7 0.011 14.377 27.030 55.867 o
7 7 0 56.524 83.677 15.815 97.865 o
7 7 1 80.786 66.137 13.802 98.505 o
7 7 2 1.998 7.764 17.253 137.014 o
7 7 3 95.756 72.175 18.403 63.900 o
7 7 4 21.925 39.682 29.043 46.776 o
7 7 5 122.197 162.725 30.480 24.824 o
7 7 6 2.716 16.390 23.292 75.045 o
7 7 7 63.086 66.424 26.742 46.670 o
7 8 0 145.711 165.888 19.553 31.747 o
7 8 1 6.917 10.639 13.515 220.610 o
7 8 2 37.541 25.017 17.828 113.142 o
7 8 3 2.353 17.253 16.103 156.345 o
7 8 4 80.194 108.119 23.867 46.356 o
7 8 5 0.452 15.528 15.528 168.676 o
7 8 6 114.342 115.883 38.532 20.449 o
7 9 0 1.811 6.039 14.377 197.312 o
7 9 1 130.784 157.836 23.579 31.028 o
7 9 2 1.333 27.605 18.403 119.269 o
7 9 3 41.198 44.570 23.004 68.232 o
7 9 4 0.668 18.116 14.377 196.144 o
7 9 5 78.066 64.124 21.854 59.442 o
7 9 6 0.490 10.927 16.103 157.231 o
7 10 0 28.346 25.017 16.678 133.098 o
7 10 1 4.244 11.502 12.940 241.576 o
7 10 2 152.015 121.634 39.394 17.495 o
7 10 3 8.573 17.253 14.090 200.673 o
7 10 4 25.858 29.330 18.691 108.179 o
7 10 5 0.001 18.691 16.103 156.689 o
7 11 0 0.389 10.352 15.528 169.117 o
7 11 1 63.641 135.436 45.145 17.489 o
7 11 2 3.331 16.103 18.116 123.681 o
7 11 3 102.958 79.939 25.017 41.725 o
7 11 4 0.267 19.266 20.128 100.445 o
7 12 0 35.277 21.279 16.390 133.929 o
7 12 1 1.997 10.352 15.528 168.870 o
7 12 2 29.437 13.802 23.004 74.028 o
7 12 3 0.034 7.764 18.403 120.570 o
7 13 0 3.508 8.914 26.167 59.588 o
7 13 1 10.659 36.519 20.128 97.387 o
7 13 2 0.415 4.026 15.240 175.873 o
7 14 0 34.901 59.810 26.742 51.872 o
8 0 0 618.786 652.394 53.197 2.235 o
8 0 2 272.373 192.342 34.794 11.475 o
8 0 4 27.507 40.832 25.592 58.826 o
8 0 6 11.909 14.377 31.631 40.590 o
8 1 0 55.887 96.904 17.253 84.072 o
8 1 1 446.369 459.161 34.218 4.501 o
8 1 2 55.671 78.214 18.116 84.495 o
8 1 3 19.498 50.321 16.965 126.778 o
8 1 4 5.221 17.541 27.317 54.516 o
8 1 5 1.309 37.957 31.055 42.063 o
8 1 6 33.380 48.309 25.017 59.822 o
8 1 7 14.567 11.214 26.455 57.812 o
8 2 0 396.228 428.997 33.931 5.372 o
8 2 1 264.927 268.831 24.154 12.222 o
8 2 2 68.426 57.798 15.815 98.695 o
8 2 3 48.684 39.394 21.854 73.169 o
8 2 4 154.309 108.119 43.133 15.646 o
8 2 5 11.548 9.777 21.566 86.991 o
8 2 6 4.062 19.553 31.631 40.712 o
8 2 7 4.908 35.369 33.643 35.825 o
8 3 0 362.154 305.637 28.468 7.567 o
8 3 1 41.562 60.673 16.103 117.172 o
8 3 2 65.235 80.802 14.090 104.340 o
8 3 3 366.013 202.407 43.708 7.184 o
8 3 4 0.009 7.476 17.253 137.178 o
8 3 5 80.012 109.844 30.768 32.388 o
8 3 6 4.916 14.377 18.691 116.137 o
8 3 7 5.502 15.815 19.841 102.996 o
8 4 0 143.050 95.467 21.854 36.898 o
8 4 1 63.910 40.832 12.077 151.959 o
8 4 2 368.174 341.581 50.609 5.385 o
8 4 3 4.707 9.202 16.390 151.277 o
8 4 4 88.943 89.141 22.429 50.354 o
8 4 5 18.884 6.614 12.940 232.248 o
8 4 6 82.196 96.042 26.167 41.777 o
8 4 7 3.312 28.755 73.613 7.534 o
8 5 0 0.924 12.940 10.064 399.730 o
8 5 1 420.958 315.414 31.918 5.997 o
8 5 2 69.299 35.369 18.403 87.018 o
8 5 3 87.610 83.965 20.416 57.763 o
8 5 4 7.768 42.270 23.004 75.172 o
8 5 5 122.623 143.200 27.605 28.882 o
8 5 6 17.546 8.339 20.128 98.874 o
8 6 0 430.684 336.693 32.206 5.638 o
8 6 1 35.623 44.283 20.991 81.998 o
8 6 2 83.403 117.608 22.429 47.905 o
8 6 3 13.647 12.365 15.528 164.841 o
8 6 4 162.645 241.226 35.944 15.245 o
8 6 5 24.776 14.090 17.541 125.667 o
8 6 6 53.226 83.677 28.468 42.269 o
8 7 0 2.736 16.390 12.940 241.093 o
8 7 1 151.600 140.612 28.180 24.822 o
8 7 2 4.053 4.026 12.940 243.146 o
8 7 3 98.782 94.604 21.566 48.973 o
8 7 4 38.583 24.729 16.390 130.327 o
8 7 5 101.682 149.497 46.583 15.087 o
8 7 6 0.150 21.854 20.128 100.340 o
8 8 0 1.111 13.227 17.541 132.381 o
8 8 1 29.732 22.716 13.802 185.986 o
8 8 2 94.335 81.089 20.128 56.756 o
8 8 3 53.553 39.682 16.965 107.244 o
8 8 4 113.315 161.287 38.532 19.134 o
8 8 5 1.003 8.339 14.377 197.255 o
8 9 0 35.145 35.944 18.978 99.916 o
8 9 1 1.604 21.279 18.116 123.549 o
8 9 2 7.530 24.154 16.678 143.489 o
8 9 3 87.143 76.488 32.206 31.212 o
8 9 4 11.226 42.845 29.618 45.627 o
8 10 0 41.691 29.043 35.369 31.300 o
8 10 1 3.753 18.116 18.116 123.457 o
8 10 2 31.342 53.197 20.416 86.049 o
8 10 3 9.948 65.561 26.167 57.051 o
8 10 4 3.447 6.039 14.953 182.192 o
8 11 0 0.349 5.751 16.678 146.826 o
8 11 1 71.036 205.282 80.802 5.796 o
8 11 2 0.100 12.940 29.330 47.464 o
8 11 3 1.997 37.669 20.991 91.192 o
8 12 0 16.516 18.691 22.141 81.437 o
8 12 1 0.558 128.535 85.115 5.585 o
8 13 0 1.037 29.330 30.193 44.620 o
9 0 0 43.628 35.944 20.991 80.715 o
9 0 2 262.955 326.629 55.210 6.599 o
9 0 4 120.454 77.064 28.468 32.749 o
9 0 6 138.736 156.111 58.085 9.760 o
9 1 0 2.279 19.841 14.090 203.212 o
9 1 1 201.862 201.544 34.506 14.722 o
9 1 2 42.738 46.871 19.841 87.051 o
9 1 3 187.364 259.054 34.218 14.048 o
9 1 4 8.420 20.704 16.678 143.769 o
9 1 5 102.122 112.432 28.468 32.842 o
9 1 6 7.682 4.313 15.240 174.690 o
9 2 0 178.569 182.853 25.017 21.651 o
9 2 1 15.889 26.167 14.665 177.996 o
9 2 2 194.701 148.347 41.695 13.669 o
9 2 3 71.392 61.823 20.991 65.725 o
9 2 4 98.703 81.952 24.729 43.053 o
9 2 5 6.558 21.854 18.691 115.235 o
9 2 6 25.170 27.030 29.618 45.251 o
9 3 0 110.233 79.364 23.579 43.247 o
9 3 1 136.817 101.505 34.218 22.961 o
9 3 2 31.093 34.218 17.253 120.950 o
9 3 3 94.893 80.802 19.553 58.452 o
9 3 4 3.060 10.927 15.528 168.614 o
9 3 5 20.470 15.240 16.678 140.045 o
9 3 6 8.933 70.450 115.020 3.081 o
9 4 0 122.302 98.055 36.519 22.190 o
9 4 1 94.657 81.377 26.167 40.794 o
9 4 2 35.433 41.407 16.965 119.364 o
9 4 3 0.022 8.627 14.377 197.387 o
9 4 4 31.427 26.167 16.390 134.902 o
9 4 5 0.814 85.690 43.995 20.759 o
9 5 0 75.862 48.884 19.266 74.942 o
9 5 1 14.746 35.656 17.828 121.552 o
9 5 2 9.816 22.429 14.377 190.638 o
9 5 3 2.120 7.764 15.240 175.479 o
9 5 4 5.005 38.532 22.716 77.659 o
9 5 5 26.781 10.352 26.167 58.182 o
9 6 0 81.811 31.055 21.566 64.961 o
9 6 1 1.514 14.953 13.515 222.040 o
9 6 2 0.655 1.725 12.077 280.107 o
9 6 3 1.496 6.901 14.090 205.411 o
9 6 4 8.318 53.484 52.622 14.646 o
9 6 5 4.756 23.004 20.704 94.333 o
9 7 0 14.737 33.356 18.691 111.527 o
9 7 1 23.078 14.665 20.128 97.032 o
9 7 2 1.133 16.678 14.665 188.658 o
9 7 3 14.144 35.081 29.043 47.472 o
9 7 4 20.552 37.957 17.828 118.492 o
9 8 0 33.506 43.420 23.292 68.653 o
9 8 1 10.102 10.927 13.515 218.719 o
9 8 2 60.716 41.407 38.532 25.551 o
9 8 3 1.425 13.227 20.991 92.511 o
9 8 4 17.343 38.532 23.004 73.983 o
9 9 0 0.406 16.965 24.442 68.251 o
9 9 1 71.193 116.458 35.369 26.522 o
9 9 2 0.455 4.888 16.965 141.911 o
9 9 3 33.902 49.459 21.279 79.773 o
9 10 0 66.063 94.029 31.343 33.951 o
9 10 1 3.275 15.815 21.279 89.827 o
9 10 2 31.480 39.682 21.854 78.112 o
9 11 0 2.208 45.721 33.068 37.004 o
9 11 1 36.276 43.420 23.292 68.032 o
10 0 0 59.773 70.450 27.030 46.083 o
10 0 2 263.277 261.067 44.858 8.702 o
10 0 4 108.004 85.690 48.596 14.831 o
10 1 0 45.808 48.884 23.292 65.083 o
10 1 1 136.071 163.875 31.055 22.868 o
10 1 2 14.037 4.313 14.377 193.450 o
10 1 3 165.242 175.952 37.957 16.023 o
10 1 4 1.442 10.639 12.940 242.923 o
10 2 0 80.357 63.261 22.716 55.745 o
10 2 1 79.263 45.433 23.292 56.563 o
10 2 2 71.513 38.819 19.841 76.138 o
10 2 3 13.006 22.429 19.841 101.201 o
10 2 4 91.666 73.038 20.704 57.314 o
10 3 0 48.053 64.986 23.867 59.930 o
10 3 1 54.350 36.806 16.678 110.520 o
10 3 2 48.514 52.334 25.592 54.381 o
10 3 3 26.122 34.506 17.541 120.113 o
10 3 4 2.081 21.279 16.678 145.457 o
10 4 0 25.508 59.810 23.867 65.621 o
10 4 1 33.639 13.515 20.416 91.823 o
10 4 2 22.794 33.643 22.141 78.984 o
10 4 3 16.459 19.553 17.253 132.007 o
10 4 4 8.684 24.729 22.716 78.033 o
10 5 0 37.828 64.986 24.729 58.621 o
10 5 1 4.853 44.283 19.841 100.588 o
10 5 2 25.303 26.455 16.678 134.496 o
10 5 3 7.063 20.128 17.541 130.669 o
10 5 4 5.288 21.279 36.231 31.028 o
10 6 0 48.334 55.497 20.416 79.045 o
10 6 1 17.232 18.116 14.665 180.008 o
10 6 2 0.409 28.180 17.828 127.120 o
10 6 3 17.450 19.266 16.965 135.985 o
10 7 0 0.102 12.940 16.965 141.615 o
10 7 1 16.865 28.468 17.253 129.980 o
10 7 2 9.698 8.627 20.416 97.252 o
10 7 3 6.084 81.377 46.871 18.287 o
10 8 0 108.966 100.930 27.317 34.453 o
10 8 1 0.047 12.365 18.691 116.756 o
10 8 2 21.870 12.365 21.279 87.620 o
10 9 0 5.931 64.986 30.193 43.607 o
10 9 1 89.334 135.436 38.244 21.628 o
10 10 0 58.236 58.948 30.193 39.116 o
11 0 0 135.564 70.162 29.905 29.225 o
11 0 2 8.479 46.008 38.532 27.211 o
11 1 0 8.163 5.176 25.304 63.624 o
11 1 1 48.596 36.231 20.991 78.945 o
11 1 2 0.000 7.764 18.978 113.380 o
11 1 3 12.890 26.742 15.240 167.349 o
11 2 0 37.802 57.222 25.880 54.774 o
11 2 1 0.637 22.141 25.017 65.052 o
11 2 2 53.998 25.592 20.991 78.916 o
11 2 3 0.011 41.120 25.592 61.706 o
11 3 0 15.338 16.965 23.579 72.228 o
11 3 1 53.649 79.364 23.579 57.824 o
11 3 2 0.000 25.017 20.991 92.179 o
11 4 0 100.750 94.892 28.468 34.327 o
11 4 1 13.000 24.154 17.541 128.287 o
11 4 2 26.717 39.969 28.755 47.266 o
11 5 0 17.098 26.167 19.841 99.813 o
11 5 1 51.983 117.896 39.394 23.155 o
11 5 2 5.127 8.339 13.802 212.844 o
11 6 0 28.324 42.845 23.867 66.726 o
11 6 1 2.441 20.416 23.004 76.823 o
11 7 0 1.670 69.300 34.218 34.234 o
12 0 0 70.386 41.407 47.158 17.261 o
12 1 0 0.001 23.579 23.867 71.442 o
12 1 1 43.909 59.235 27.605 47.764 o
12 2 0 43.451 41.982 31.343 38.763 o
12 3 0 1.380 5.751 17.828 128.449 o
12 4 0 17.134 88.278 39.969 24.581 o
